# Supplementary material for: What Factors Are Most Closely Associated With Mood Disorders in Adolescents During the COVID-19 Pandemic? A Cross-Sectional Study Based on 1,771 Adolescents in Shandong Province, China
Source: Front Psychiatry. 2021 Sep 16;12:728278. doi: 10.3389/fpsyt.2021.728278 (PMC8481827; doi:10.3389/fpsyt.2021.728278)
Supplement: Supplementary file 1 [file Table_1.XLSX]

## Sheet: Sheet1
Table S1. Details of the included schools.
School	Investigator
Junior high school
Qingdao No.53 Middle School	Ziyuan Ren
Shandong Experimental Junior High School	Dexiang Liu
Affiliated Middle School of Shandong University	Dexiang Liu
Senior high school
Dongying Shengli No.1 Middle School	Zhonglin Wang
Changle No.2 Middle School	Guoming Zhang
Qingdao Architecture Engineering Staff Secondary Professional School	Yaodong Xin
University
Shandong University	Ziyuan Ren
Qingdao University	Hanchen Ma
Shandong Jianzhu University	Guoming Zhang
