# Supplementary material for: What Factors Are Most Closely Associated With Mood Disorders in Adolescents During the COVID-19 Pandemic? A Cross-Sectional Study Based on 1,771 Adolescents in Shandong Province, China
Source: Front Psychiatry. 2021 Sep 16;12:728278. doi: 10.3389/fpsyt.2021.728278 (PMC8481827; doi:10.3389/fpsyt.2021.728278)
Supplement: Supplementary file 2 [file Table_2.XLSX]

## Sheet: Sheet1
id	Gender	Grade	Having Relatives or Friends Who Have Been Infected	Having Relatives or Friends Who Have Been Quarantined	Physical Activity	Screen Time	GAD7	Anxiety	PHQ9	Depression	Sleep Quaility	Social Status	School Status	Resilience	Social Support from Others	Social Support from Family	Social Support from Friends	Total Social Support	Adaptive Coping Strategy	Maladaptive Coping Strategy
1	1	2	2	2	3	3	0	0	0	0	21	8	8	31	24	24	24	72	20	3
2	1	2	2	2	1	2	0	0	0	0	13	7	6	40	24	24	24	72	20	12
3	2	2	2	2	3	1	0	0	0	0	13	5	5	40	24	24	24	72	17	6
4	1	2	2	1	4	4	0	0	0	0	19	8	10	39	20	20	20	60	17	5
5	1	2	2	2	1	1	0	0	0	0	13	5	9	40	24	24	24	72	20	6
6	2	2	2	2	3	1	0	0	0	0	12	6	8	33	24	24	24	72	18	4
7	1	2	2	2	2	1	0	0	0	0	13	8	8	28	20	20	20	60	15	6
8	1	2	2	2	4	4	0	0	0	0	18	2	8	40	24	24	24	72	20	12
9	1	2	2	2	2	3	0	0	0	0	11	10	10	40	24	24	24	72	20	7
10	2	2	2	2	4	1	0	0	0	0	22	8	6	36	18	21	20	59	18	9
11	1	1	2	1	2	1	0	0	0	0	15	9	9	40	24	24	24	72	20	9
12	2	1	2	2	2	1	0	0	0	0	16	7	9	38	23	24	24	71	20	7
13	2	1	2	2	3	1	0	0	0	0	12	7	10	35	24	24	15	63	19	4
14	1	1	2	2	2	1	0	0	0	0	12	5	8	40	24	24	24	72	20	4
15	2	1	2	2	4	1	0	0	0	0	18	5	9	40	8	8	7	23	20	6
16	1	1	2	2	3	1	0	0	0	0	12	9	9	40	15	22	21	58	19	3
17	1	1	2	2	4	3	0	0	0	0	17	6	9	40	24	24	24	72	20	12
18	1	1	2	2	3	2	0	0	0	0	15	7	8	38	24	24	24	72	20	7
19	2	1	2	2	4	4	0	0	0	0	18	10	1	0	24	24	24	72	20	12
20	2	1	2	2	2	1	0	0	0	0	13	6	5	35	24	24	24	72	17	6
21	1	1	2	2	3	2	0	0	0	0	11	10	9	40	14	24	8	46	19	5
22	1	1	2	2	1	1	0	0	0	0	14	6	8	17	12	18	12	42	17	8
23	2	1	2	2	3	1	0	0	0	0	16	5	8	35	21	19	23	63	17	4
24	2	1	2	2	3	2	0	0	0	0	11	9	9	40	24	24	24	72	20	6
25	2	1	2	2	2	1	0	0	0	0	18	5	7	31	19	21	20	60	16	6
26	1	1	2	2	1	1	0	0	0	0	22	3	2	15	12	12	12	36	5	3
27	2	1	2	2	2	2	0	0	0	0	16	7	8	33	20	19	20	59	20	6
28	1	1	2	2	2	3	0	0	0	0	12	5	9	39	12	12	12	36	20	4
29	2	1	2	2	2	1	0	0	0	0	13	5	5	25	19	21	20	60	14	6
30	2	1	2	2	2	3	0	0	0	0	22	6	6	39	9	7	24	40	20	12
31	2	2	2	2	3	2	0	0	0	0	17	7	9	30	22	14	19	55	15	3
32	1	2	2	2	3	4	0	0	0	0	15	6	6	39	24	22	19	65	19	7
33	1	2	2	2	3	4	0	0	0	0	15	6	6	40	24	24	24	72	18	8
34	2	2	2	2	2	1	0	0	0	0	16	9	10	39	24	24	24	72	20	7
35	2	2	2	2	1	1	0	0	0	0	30	10	10	24	12	12	12	36	15	9
36	2	2	2	2	4	1	0	0	0	0	12	9	7	40	24	24	24	72	20	9
37	1	2	2	1	2	3	0	0	0	0	17	8	9	20	12	12	12	36	15	7
38	2	2	2	2	4	1	0	0	0	0	12	8	9	40	24	24	24	72	20	12
39	1	2	2	2	4	1	0	0	0	0	14	4	10	40	12	12	12	36	15	7
40	1	2	2	2	2	2	0	0	0	0	14	6	10	26	12	12	12	36	15	6
41	2	2	2	2	2	2	0	0	0	0	18	8	8	40	20	20	20	60	20	7
42	2	2	2	2	2	2	0	0	0	0	22	8	9	27	20	20	20	60	15	5
43	2	2	2	2	2	1	0	0	0	0	21	9	9	26	12	12	12	36	15	5
44	2	2	2	2	3	2	0	0	0	0	16	7	9	33	24	24	24	72	19	5
45	1	2	2	2	1	1	0	0	0	0	12	10	10	32	12	12	12	36	11	12
46	1	2	2	2	1	2	0	0	0	0	12	8	8	34	18	24	21	63	10	3
47	1	2	2	2	2	2	0	0	0	0	21	7	8	31	24	24	24	72	20	6
48	1	1	2	2	3	1	0	0	0	0	10	10	10	40	24	24	24	72	20	12
49	1	1	2	2	4	4	0	0	0	0	12	5	5	38	20	20	20	60	20	6
50	1	1	2	2	4	4	0	0	0	0	11	10	10	40	24	24	24	72	17	3
51	1	1	2	2	2	1	0	0	0	0	16	10	10	30	24	24	24	72	20	12
52	1	1	2	2	4	3	0	0	0	0	17	10	10	36	24	24	24	72	20	5
53	2	1	2	2	2	1	0	0	0	0	12	10	10	40	24	24	24	72	18	3
54	2	1	2	2	3	1	0	0	0	0	15	10	10	40	24	24	24	72	20	12
55	2	1	2	2	3	2	0	0	0	0	15	7	3	39	13	20	18	51	19	6
56	1	1	2	2	2	1	0	0	0	0	12	5	5	40	12	6	0	18	5	3
57	2	1	2	2	2	1	0	0	0	0	15	5	6	34	20	18	20	58	16	4
58	2	1	2	2	1	3	0	0	0	0	13	5	5	28	12	12	12	36	17	3
59	2	1	2	2	4	3	0	0	0	0	16	8	9	36	18	21	22	61	17	4
60	2	1	2	2	3	1	0	0	0	0	16	5	10	27	18	20	21	59	13	7
61	1	1	2	1	2	2	0	0	0	0	14	6	6	40	12	12	12	36	20	12
62	1	1	2	2	1	1	0	0	0	0	11	10	10	40	24	24	24	72	15	3
63	1	1	2	2	3	1	0	0	0	0	14	8	9	29	17	18	23	58	18	5
64	2	1	2	2	2	2	0	0	0	0	20	10	10	36	24	24	24	72	18	7
65	1	1	2	2	4	1	0	0	0	0	12	1	1	40	18	24	24	66	14	3
66	1	2	2	2	3	2	0	0	0	0	13	6	6	23	12	12	12	36	20	12
67	1	2	2	2	4	1	0	0	0	0	14	10	10	40	12	12	12	36	20	3
68	1	2	2	2	2	1	0	0	0	0	14	5	5	21	20	20	19	59	12	7
69	1	2	2	2	3	1	0	0	0	0	13	8	5	36	16	23	23	62	17	8
70	1	2	2	1	3	2	0	0	0	0	16	7	6	29	22	23	24	69	19	11
71	2	7	2	2	2	3	0	0	0	0	15	6	8	40	24	24	24	72	20	12
72	1	7	2	2	2	4	0	0	0	0	14	5	5	40	24	24	24	72	20	12
73	1	7	2	2	2	4	0	0	0	0	16	8	9	36	12	13	13	38	14	4
74	2	7	2	2	2	3	0	0	0	0	13	7	7	31	22	19	24	65	20	5
75	2	7	2	2	1	4	0	0	0	0	12	3	3	40	24	24	24	72	20	4
76	2	7	2	2	1	4	0	0	0	0	17	4	8	40	24	24	24	72	20	12
77	2	7	2	2	2	4	0	0	0	0	20	6	7	29	17	19	20	56	18	5
78	2	7	2	1	2	4	0	0	0	0	17	5	5	31	17	20	20	57	17	4
79	2	7	2	2	1	4	0	0	0	0	12	5	7	40	24	24	24	72	20	8
80	2	7	2	2	2	4	0	0	0	0	13	7	7	33	21	22	20	63	20	5
81	2	7	2	2	2	4	0	0	0	0	14	6	5	31	20	20	20	60	20	3
82	1	7	2	2	2	3	0	0	0	0	18	5	7	35	22	24	24	70	18	3
83	1	7	2	2	2	4	0	0	0	0	15	4	4	22	12	12	12	36	12	7
84	2	7	2	2	3	4	0	0	0	0	12	6	7	32	22	20	20	62	20	12
85	1	7	2	2	2	2	0	0	0	0	12	6	5	0	9	12	12	33	15	9
86	2	7	2	2	1	4	0	0	0	0	15	4	5	33	24	24	24	72	20	12
87	2	7	2	2	2	4	0	0	0	0	20	5	4	24	24	24	24	72	13	8
88	2	7	2	2	1	4	0	0	0	0	18	7	7	30	20	20	20	60	15	9
89	2	7	2	2	2	4	0	0	0	0	12	6	7	40	24	24	24	72	20	8
90	2	7	2	2	1	2	0	0	0	0	14	4	6	26	14	14	16	44	14	9
91	2	7	2	2	1	4	0	0	0	0	13	7	9	40	20	24	20	64	19	5
92	2	7	2	2	2	4	0	0	0	0	20	5	8	33	15	16	17	48	12	3
93	1	7	2	2	1	2	0	0	0	0	22	4	6	40	24	24	24	72	20	12
94	1	7	2	2	1	1	0	0	0	0	20	2	3	23	10	15	12	37	15	10
95	2	7	2	2	2	4	0	0	0	0	19	8	8	28	12	12	14	38	16	5
96	2	7	2	2	2	2	0	0	0	0	17	7	7	39	24	24	24	72	19	5
97	1	7	2	2	3	4	0	0	0	0	21	4	5	20	12	12	12	36	10	6
98	2	7	2	2	2	4	0	0	0	0	22	6	7	39	20	20	20	60	19	4
99	1	7	2	2	2	2	0	0	0	0	24	2	2	40	16	16	16	48	20	12
100	2	7	2	2	1	3	0	0	0	0	19	4	8	33	23	20	21	64	19	3
101	1	7	2	2	2	2	0	0	0	0	12	6	7	30	20	20	16	56	15	6
102	2	7	2	2	1	4	0	0	0	0	28	5	5	37	12	12	12	36	20	3
103	1	7	2	2	4	4	0	0	0	0	10	2	3	0	6	7	1	14	6	5
104	1	7	2	2	2	2	0	0	0	0	16	4	6	29	18	19	18	55	16	7
105	1	7	2	2	2	4	0	0	0	0	19	6	6	40	24	24	24	72	20	12
106	2	7	2	2	2	4	0	0	0	0	12	8	7	40	24	24	24	72	18	3
107	2	7	2	2	1	1	0	0	0	0	12	6	8	40	24	24	24	72	17	3
108	2	7	2	2	2	4	0	0	0	0	11	5	2	40	24	24	16	64	20	8
109	1	7	2	2	2	3	0	0	0	0	16	6	6	0	0	0	0	0	5	3
110	2	7	2	2	2	3	0	0	0	0	13	9	4	21	20	24	24	68	20	9
111	1	7	2	2	3	3	0	0	0	0	19	4	5	30	16	19	17	52	20	12
112	1	7	2	2	3	3	0	0	0	0	17	5	5	40	24	24	24	72	14	3
113	2	7	2	2	1	4	0	0	0	0	19	6	6	40	12	12	11	35	20	12
114	1	7	2	2	2	3	0	0	0	0	19	5	6	30	18	21	20	59	19	3
115	1	7	2	2	2	2	0	0	0	0	18	3	3	0	24	24	24	72	20	12
116	2	7	2	2	1	2	0	0	0	0	15	6	8	34	24	24	24	72	19	7
117	1	7	2	2	3	4	0	0	0	0	12	5	6	27	12	16	15	43	11	3
118	2	7	2	2	2	4	0	0	0	0	15	8	8	35	22	23	22	67	18	6
119	1	7	2	2	1	3	0	0	0	0	21	4	1	10	8	7	8	23	13	6
120	2	7	2	2	1	4	0	0	0	0	16	3	3	25	14	16	19	49	17	8
121	2	7	2	2	2	3	0	0	0	0	16	5	6	40	24	24	24	72	20	3
122	1	7	2	2	3	3	0	0	0	0	23	5	5	40	16	16	16	48	20	12
123	2	7	2	2	2	3	0	0	0	0	19	3	2	30	19	20	20	59	16	9
124	2	7	2	2	2	3	0	0	0	0	15	5	7	34	24	24	24	72	19	3
125	1	7	2	2	4	1	0	0	0	0	29	5	6	39	12	12	11	35	17	4
126	2	7	2	2	1	4	0	0	0	0	20	6	7	35	24	24	22	70	20	6
127	2	7	2	2	2	4	0	0	0	0	16	5	7	35	16	20	20	56	20	6
128	1	7	2	2	2	3	0	0	0	0	19	7	7	30	20	20	20	60	20	5
129	2	7	2	2	3	4	0	0	0	0	16	5	7	39	18	20	20	58	16	5
130	2	7	2	2	1	4	0	0	0	0	17	9	9	20	12	12	12	36	10	6
131	1	7	2	2	4	4	0	0	0	0	15	5	5	30	20	21	21	62	15	5
132	2	7	2	2	3	4	0	0	0	0	20	5	7	28	19	22	14	55	17	3
133	2	7	2	2	2	3	0	0	0	0	15	5	5	34	24	23	24	71	20	3
134	2	7	2	2	1	4	0	0	0	0	18	5	5	40	24	24	24	72	20	12
135	2	7	2	2	1	4	0	0	0	0	14	4	4	28	17	19	18	54	20	9
136	2	7	2	2	1	4	0	0	0	0	19	5	5	20	12	12	12	36	15	9
137	1	7	2	2	4	4	0	0	0	0	12	7	6	40	24	24	24	72	18	3
138	2	7	2	1	2	4	0	0	0	0	15	4	6	22	18	16	16	50	18	4
139	2	7	2	2	1	3	0	0	0	0	20	4	5	30	20	20	20	60	20	12
140	1	7	2	2	2	4	0	0	0	0	14	6	5	40	23	23	23	69	20	3
141	1	7	2	2	3	4	0	0	0	0	15	6	7	24	19	20	19	58	14	4
142	1	7	2	2	4	4	0	0	0	0	16	10	4	0	12	12	12	36	15	7
143	1	7	2	2	2	4	0	0	0	0	20	1	1	35	21	20	22	63	20	12
144	2	7	2	2	2	4	0	0	0	0	14	7	4	29	16	18	21	55	19	11
145	2	7	2	2	3	4	0	0	0	0	23	4	6	0	10	11	12	33	14	7
146	2	7	2	2	3	4	0	0	0	0	13	5	6	40	24	24	24	72	20	12
147	1	7	2	2	2	4	0	0	0	0	12	5	7	38	24	24	23	71	20	3
148	2	7	2	2	2	2	0	0	0	0	16	5	6	36	20	20	20	60	19	4
149	1	7	2	2	1	4	0	0	0	0	14	5	6	28	14	15	16	45	20	4
150	1	7	2	2	2	4	0	0	0	0	14	6	6	30	20	22	18	60	15	9
151	1	7	2	2	3	3	0	0	0	0	13	5	8	30	19	20	20	59	20	12
152	2	7	2	2	1	4	0	0	0	0	16	6	5	20	12	12	12	36	15	9
153	2	7	2	2	1	2	0	0	0	0	18	5	5	40	20	20	20	60	18	8
154	2	7	2	1	1	4	0	0	0	0	22	8	7	30	21	20	20	61	19	6
155	2	7	2	1	1	3	0	0	0	0	14	5	5	30	24	24	24	72	18	6
156	1	7	2	2	4	1	0	0	0	0	14	10	10	40	24	24	24	72	17	3
157	2	7	2	2	1	4	0	0	0	0	20	8	7	31	11	12	13	36	16	9
158	2	7	2	2	1	4	0	0	0	0	19	3	6	20	12	12	12	36	10	6
159	2	7	2	2	1	4	0	0	0	0	18	4	5	24	19	14	18	51	20	7
160	1	7	2	2	2	4	0	0	0	0	15	7	7	33	20	20	20	60	19	8
161	1	7	2	2	1	4	0	0	0	0	16	7	5	29	20	20	20	60	20	8
162	2	7	2	2	2	4	0	0	0	0	14	4	4	20	15	15	15	45	10	5
163	2	7	2	2	1	4	0	0	0	0	12	2	7	33	21	16	14	51	19	7
164	2	7	2	2	2	4	0	0	0	0	14	4	7	28	24	24	24	72	20	6
165	2	7	2	1	2	4	0	0	0	0	17	3	5	28	24	21	20	65	16	7
166	1	7	2	2	2	3	0	0	0	0	14	7	7	40	17	22	17	56	20	7
167	1	7	2	2	3	4	0	0	0	0	20	5	7	31	20	20	20	60	20	5
168	2	7	2	2	4	4	0	0	0	0	10	4	5	0	0	0	0	0	5	3
169	1	7	2	2	2	3	0	0	0	0	30	2	2	0	12	12	12	36	15	9
170	1	7	2	2	1	4	0	0	0	0	15	3	8	38	16	20	20	56	17	8
171	1	7	2	2	3	3	0	0	0	0	12	3	5	40	24	24	24	72	20	12
172	1	7	2	2	3	4	0	0	0	0	30	9	10	21	12	12	12	36	10	6
173	1	7	2	2	2	4	0	0	0	0	12	3	2	0	22	24	22	68	18	12
174	1	7	2	2	4	1	0	0	0	0	22	4	8	40	12	12	12	36	14	6
175	1	7	2	2	2	4	0	0	0	0	12	10	10	27	24	24	24	72	20	3
176	1	7	2	2	4	4	0	0	0	0	17	6	6	30	11	10	2	23	5	3
177	2	7	2	2	1	4	0	0	0	0	21	3	4	31	19	20	19	58	19	3
178	2	7	2	2	2	4	0	0	0	0	22	6	6	27	15	16	16	47	20	5
179	1	7	2	2	1	2	0	0	0	0	13	5	6	32	20	18	21	59	9	3
180	2	7	2	2	3	2	0	0	0	0	18	6	6	24	15	18	21	54	20	5
181	1	7	2	2	1	4	0	0	0	0	31	8	2	0	0	0	0	0	5	3
182	2	7	2	2	1	4	0	0	0	0	25	7	8	32	12	12	12	36	20	7
183	1	7	2	2	2	4	0	0	0	0	17	2	10	34	20	21	20	61	17	7
184	2	2	2	2	4	1	0	0	0	0	11	7	9	34	22	24	21	67	20	4
185	1	2	2	2	2	1	0	0	0	0	14	5	5	30	20	21	20	61	16	5
186	2	2	2	2	2	1	0	0	0	0	15	6	7	18	24	24	23	71	14	6
187	2	2	2	2	3	2	0	0	0	0	13	8	8	39	18	20	20	58	20	12
188	2	2	2	2	1	1	0	0	0	0	15	5	4	27	20	18	20	58	16	6
189	2	2	2	2	2	1	0	0	0	0	13	7	7	27	18	20	13	51	19	8
190	1	2	2	2	2	1	0	0	0	0	16	8	10	33	24	24	24	72	15	5
191	1	2	2	2	2	1	0	0	0	0	16	7	8	30	17	18	14	49	20	10
192	1	2	2	2	2	1	0	0	0	0	13	6	6	40	22	23	21	66	17	7
193	1	2	2	2	1	2	0	0	0	0	18	7	9	28	20	21	20	61	17	7
194	1	2	2	2	2	1	0	0	0	0	18	6	9	31	21	21	21	63	19	7
195	1	2	2	2	4	4	0	0	0	0	13	6	6	39	15	18	21	54	20	5
196	2	2	2	2	2	1	0	0	0	0	12	8	7	34	23	24	24	71	20	7
197	1	2	2	2	1	1	0	0	0	0	12	6	8	39	24	24	24	72	16	3
198	1	1	2	2	2	2	0	0	0	0	13	8	10	40	22	22	18	62	20	12
199	2	2	2	2	2	2	0	0	0	0	18	4	9	40	24	24	24	72	20	5
200	2	1	2	2	1	1	0	0	0	0	17	5	5	16	20	19	19	58	16	6
201	2	1	2	1	1	1	0	0	0	0	10	3	6	8	10	8	12	30	12	8
202	1	1	2	2	3	1	0	0	0	0	12	7	9	40	22	20	23	65	17	3
203	2	1	2	2	2	2	0	0	0	0	14	4	4	0	3	5	10	18	12	8
204	1	1	2	2	2	1	0	0	0	0	11	5	8	35	23	23	20	66	19	4
205	2	2	2	2	2	1	0	0	0	0	14	6	7	40	24	24	24	72	19	3
206	1	1	2	2	4	1	0	0	0	0	12	10	10	39	23	24	24	71	17	3
207	1	1	2	2	4	4	0	0	0	0	14	10	10	38	24	24	24	72	20	6
208	2	1	2	2	1	2	0	0	0	0	12	8	9	40	23	22	22	67	19	8
209	2	1	2	2	2	1	0	0	0	0	15	6	8	40	21	20	21	62	20	6
210	1	2	2	2	3	1	0	0	0	0	19	4	10	40	24	24	24	72	20	6
211	2	1	2	2	4	4	0	0	0	0	12	7	8	34	24	24	24	72	20	7
212	2	1	2	1	1	2	0	0	0	0	14	6	6	40	23	24	22	69	16	5
213	2	1	2	2	1	2	0	0	0	0	12	7	7	40	24	24	24	72	14	7
214	1	2	2	2	2	1	0	0	0	0	11	8	7	40	23	24	24	71	20	9
215	2	2	2	2	1	2	0	0	0	0	22	10	8	25	21	24	20	65	20	3
216	1	1	2	2	2	1	0	0	0	0	13	4	4	31	24	18	23	65	18	5
217	1	1	2	2	4	1	0	0	0	0	13	5	5	40	24	24	24	72	20	12
218	1	1	2	2	3	1	0	0	0	0	14	8	6	27	18	18	20	56	20	5
219	1	1	2	2	1	1	0	0	0	0	17	6	6	32	23	24	24	71	19	6
220	2	2	2	2	2	1	0	0	0	0	16	7	9	31	18	21	15	54	18	7
221	1	2	2	2	2	2	0	0	0	0	12	6	5	40	24	24	24	72	18	8
222	1	1	2	2	1	1	0	0	0	0	10	7	7	5	0	0	0	0	8	4
223	2	2	2	2	2	1	0	0	0	0	19	6	6	40	20	20	20	60	20	3
224	1	1	2	2	2	2	0	0	0	0	14	3	4	4	12	14	14	40	15	7
225	2	2	2	2	1	1	0	0	0	0	12	6	4	39	18	20	20	58	16	8
226	1	1	2	2	2	1	0	0	0	0	11	8	8	28	21	20	20	61	16	5
227	2	2	2	2	3	3	0	0	0	0	20	7	7	40	22	21	23	66	20	5
228	2	2	2	2	1	2	0	0	0	0	14	9	9	40	24	24	24	72	14	3
229	2	2	2	2	1	1	0	0	0	0	19	6	4	37	15	17	15	47	18	3
230	2	2	2	2	2	1	0	0	0	0	17	5	5	31	24	24	22	70	18	6
231	1	1	2	2	1	3	0	0	0	0	18	2	5	29	20	20	20	60	16	7
232	1	2	2	2	2	2	0	0	0	0	15	4	9	40	24	24	24	72	20	6
233	2	2	2	2	2	1	0	0	0	0	15	7	7	39	22	22	24	68	19	4
234	2	2	2	2	2	1	0	0	0	0	14	7	6	37	16	19	18	53	20	8
235	1	2	2	2	1	1	0	0	0	0	11	6	6	33	24	24	24	72	20	6
236	2	2	2	2	2	4	0	0	0	0	14	7	7	30	15	15	16	46	15	7
237	1	2	2	2	2	1	0	0	0	0	18	7	8	38	20	20	20	60	20	3
238	1	2	2	2	2	1	0	0	0	0	12	4	4	40	24	24	24	72	20	12
239	1	2	2	2	1	1	0	0	0	0	16	9	8	40	21	24	20	65	20	3
240	1	2	2	2	2	1	0	0	0	0	13	6	1	36	14	22	19	55	16	4
241	2	2	2	2	2	1	0	0	0	0	14	6	4	36	18	18	17	53	18	6
242	1	2	2	2	2	3	0	0	0	0	14	5	8	25	16	19	16	51	20	12
243	1	2	2	2	2	1	0	0	0	0	21	5	6	39	24	24	24	72	20	6
244	2	1	2	2	1	2	0	0	0	0	12	10	7	40	20	21	16	57	17	4
245	1	2	2	2	2	2	0	0	0	0	24	6	6	40	20	20	20	60	20	9
246	1	2	2	2	2	1	0	0	0	0	21	8	10	37	20	18	19	57	19	6
247	1	2	2	2	1	3	0	0	0	0	15	6	7	33	22	24	24	70	20	11
248	2	2	2	2	2	1	0	0	0	0	11	8	8	40	22	24	24	70	18	6
249	2	2	2	2	2	1	0	0	0	0	13	6	6	28	20	17	16	53	18	6
250	1	2	2	2	2	3	0	0	0	0	12	6	8	36	21	19	21	61	20	7
251	1	2	2	2	2	2	0	0	0	0	14	6	9	40	24	24	24	72	19	4
252	1	4	2	2	2	4	0	0	0	0	13	10	5	11	8	15	17	40	20	10
253	1	2	2	2	2	1	0	0	0	0	12	5	9	35	24	24	24	72	20	6
254	1	4	2	2	3	3	0	0	0	0	17	5	1	4	9	8	8	25	12	3
255	2	4	2	2	4	4	0	0	0	0	11	5	8	40	24	24	24	72	17	3
256	2	4	2	2	1	3	0	0	0	0	16	6	6	33	16	15	13	44	20	3
257	1	6	2	2	4	4	0	0	0	0	10	1	1	40	24	24	24	72	20	12
258	1	4	2	2	2	3	0	0	0	0	14	6	9	27	14	16	17	47	15	9
259	1	6	2	2	1	4	0	0	0	0	13	5	5	40	12	12	12	36	10	8
260	2	6	2	2	2	3	0	0	0	0	13	5	6	29	18	20	20	58	16	5
261	1	4	2	2	2	4	0	0	0	0	11	1	1	30	12	12	12	36	10	6
262	1	6	2	2	2	4	0	0	0	0	16	4	6	27	13	16	18	47	17	4
263	1	6	2	2	2	4	0	0	0	0	19	10	10	15	18	24	23	65	20	5
264	1	4	2	2	1	4	0	0	0	0	25	10	10	16	12	12	9	33	11	3
265	1	4	2	2	4	3	0	0	0	0	13	10	10	18	12	12	12	36	10	6
266	1	6	2	2	3	4	0	0	0	0	13	8	5	34	14	23	16	53	18	7
267	1	4	2	2	4	3	0	0	0	0	15	7	5	36	18	23	17	58	20	4
268	1	4	2	2	3	3	0	0	0	0	16	6	8	0	12	12	12	36	11	6
269	1	5	2	2	4	4	0	0	0	0	10	9	10	8	24	24	24	72	16	7
270	1	4	2	2	2	3	0	0	0	0	22	6	5	18	12	12	12	36	5	3
271	1	4	2	2	3	3	0	0	0	0	15	5	5	40	12	12	12	36	20	12
272	1	5	2	2	2	3	0	0	0	0	13	9	8	21	18	20	20	58	15	9
273	2	5	2	2	2	3	0	0	0	0	18	4	3	10	12	12	12	36	14	9
274	2	4	2	2	3	1	0	0	0	0	21	7	5	4	0	0	0	0	7	5
275	1	6	2	2	3	3	0	0	0	0	11	5	7	35	24	21	24	69	16	9
276	1	5	2	2	4	3	0	0	0	0	11	2	2	0	19	19	18	56	15	12
277	2	6	2	2	2	2	0	0	0	0	12	10	10	37	24	24	24	72	20	9
278	2	5	2	2	4	4	0	0	0	0	12	6	4	32	16	18	15	49	20	12
279	1	7	2	2	1	1	0	0	0	0	17	10	10	40	12	12	12	36	5	3
280	1	6	2	2	2	3	0	0	0	0	19	7	8	37	17	19	16	52	15	4
281	2	5	2	2	1	4	0	0	0	0	12	8	10	36	20	24	24	68	20	12
282	1	5	2	1	2	4	0	0	0	0	18	6	5	21	13	13	16	42	10	4
283	1	5	2	2	2	4	0	0	0	0	25	10	10	33	12	12	12	36	10	3
284	1	4	2	2	3	4	0	0	0	0	12	7	5	17	2	8	14	24	14	7
285	1	5	2	2	2	4	0	0	0	0	14	7	7	21	18	23	12	53	17	6
286	2	2	2	2	2	1	0	0	0	0	12	6	8	33	23	24	20	67	18	6
287	1	2	2	2	2	1	0	0	0	0	14	8	5	40	24	24	24	72	20	9
288	1	7	2	2	4	4	0	0	0	0	31	1	1	0	0	0	0	0	5	4
289	1	4	2	2	2	2	0	0	0	0	17	5	5	2	9	6	6	21	12	8
290	1	4	2	2	2	3	0	0	0	0	18	8	10	40	24	24	24	72	20	12
291	1	4	2	2	4	2	0	0	0	0	16	10	10	0	0	0	0	0	5	3
292	1	6	2	2	2	4	0	0	0	0	17	3	7	27	18	19	20	57	20	12
293	1	4	2	2	3	1	0	0	0	0	11	5	5	18	12	12	12	36	15	8
294	1	4	2	2	2	3	0	0	0	0	13	10	10	0	0	0	0	0	5	3
295	2	5	2	2	1	4	0	0	0	0	29	6	8	23	19	20	18	57	15	9
296	2	5	2	2	1	4	0	0	0	0	19	5	3	40	12	12	12	36	20	12
297	1	7	2	2	2	1	0	0	0	0	19	7	7	0	17	16	16	49	5	3
298	1	6	2	2	3	3	0	0	0	0	19	6	7	32	12	12	12	36	15	9
299	2	5	2	2	1	3	0	0	0	0	20	5	6	12	8	9	6	23	9	3
300	2	4	2	2	3	2	0	0	0	0	20	8	8	40	20	20	20	60	19	5
301	1	4	2	2	4	4	0	0	0	0	14	7	7	20	12	12	12	36	16	10
302	1	5	2	2	2	2	0	0	0	0	12	5	5	31	12	12	12	36	15	9
303	1	2	2	2	1	1	0	0	0	0	18	6	6	31	19	21	20	60	19	7
304	1	4	2	2	2	4	0	0	0	0	11	5	6	15	12	12	12	36	10	6
305	1	6	2	2	2	1	0	0	0	0	15	6	5	8	19	20	20	59	15	5
306	1	6	2	2	4	4	0	0	0	0	13	10	10	38	12	12	12	36	17	8
307	1	5	2	2	3	4	0	0	0	0	15	5	5	40	22	20	21	63	16	4
308	1	4	2	2	4	1	0	0	0	0	15	10	10	5	6	8	4	18	11	6
309	1	4	2	2	4	4	0	0	0	0	14	10	10	19	12	12	12	36	15	9
310	1	6	2	2	2	4	0	0	0	0	16	5	5	40	24	24	24	72	20	7
311	1	4	2	2	2	3	0	0	0	0	18	5	3	0	12	12	12	36	5	3
312	1	5	2	2	2	2	0	0	0	0	15	5	6	28	20	20	20	60	18	4
313	1	2	2	2	1	2	0	0	0	0	21	7	5	6	14	16	17	47	11	4
314	2	4	2	2	2	4	0	0	0	0	30	7	7	38	19	19	15	53	17	6
315	1	4	2	2	1	3	0	0	0	0	12	5	5	21	12	12	12	36	10	5
316	1	4	2	2	1	1	0	0	0	0	26	9	9	11	14	13	12	39	10	5
317	1	6	2	2	4	1	0	0	0	0	11	10	10	40	24	24	24	72	20	3
318	1	5	2	2	1	4	0	0	0	0	12	8	7	25	12	12	12	36	15	8
319	1	4	2	2	3	3	0	0	0	0	21	8	8	23	12	12	12	36	10	7
320	1	6	2	2	4	4	0	0	0	0	12	10	10	0	0	0	0	0	5	3
321	2	2	2	2	2	1	0	0	0	0	12	6	6	24	20	19	18	57	17	5
322	1	6	2	2	2	4	0	0	0	0	13	7	7	21	16	16	18	50	11	8
323	1	5	2	2	3	4	0	0	0	0	12	6	5	40	23	22	24	69	17	4
324	1	4	2	2	1	4	0	0	0	0	20	1	1	5	1	8	4	13	10	5
325	1	4	2	2	1	1	0	0	0	0	16	7	5	30	13	12	12	37	18	10
326	1	4	2	2	1	2	0	0	0	0	18	1	1	21	12	12	12	36	20	12
327	1	4	2	2	2	3	0	0	0	0	18	4	3	21	12	12	12	36	10	6
328	1	4	2	2	2	3	0	0	0	0	18	5	5	26	12	12	12	36	10	7
329	1	4	2	2	2	4	0	0	0	0	14	5	5	40	20	20	20	60	18	6
330	1	4	2	2	3	3	0	0	0	0	20	7	5	27	12	12	12	36	10	6
331	2	3	2	2	3	1	0	0	0	0	13	10	10	40	24	24	24	72	18	5
332	1	4	2	2	2	4	0	0	0	0	14	6	6	22	12	12	12	36	15	6
333	1	4	2	2	4	2	0	0	0	0	15	10	3	32	24	24	19	67	15	5
334	1	3	2	2	3	2	0	0	0	0	14	9	9	30	20	20	20	60	17	6
335	2	4	2	2	1	2	0	0	0	0	19	10	9	18	18	18	19	55	11	8
336	1	4	2	2	1	4	0	0	0	0	13	10	10	40	12	12	12	36	10	5
337	1	3	2	2	2	2	0	0	0	0	16	6	6	26	15	20	16	51	15	7
338	2	3	2	2	3	1	0	0	0	0	14	8	10	36	21	17	24	62	20	4
339	2	3	2	2	4	1	0	0	0	0	17	7	7	25	24	24	24	72	20	4
340	1	3	2	2	4	1	0	0	0	0	15	10	10	40	24	24	24	72	20	9
341	2	3	2	2	2	2	0	0	0	0	24	4	5	20	16	16	16	48	15	9
342	2	2	2	2	2	2	0	0	0	0	14	7	8	32	20	20	20	60	20	11
343	1	3	2	2	1	1	0	0	0	0	14	7	7	31	20	20	20	60	20	12
344	2	2	2	2	2	2	0	0	0	0	20	2	3	0	1	0	0	1	5	3
345	1	3	2	2	1	1	0	0	0	0	20	7	7	30	18	20	15	53	15	6
346	1	3	2	2	2	1	0	0	0	0	13	5	9	32	19	20	17	56	14	7
347	1	3	2	1	4	2	0	0	0	0	13	8	9	39	20	20	18	58	19	6
348	1	4	2	2	2	1	0	0	0	0	14	8	8	34	22	24	20	66	17	5
349	1	3	2	2	2	1	0	0	0	0	16	6	6	29	20	20	20	60	18	3
350	1	3	2	2	2	2	0	0	0	0	21	6	8	40	24	24	24	72	20	6
351	1	3	2	2	3	2	0	0	0	0	14	6	7	34	23	24	23	70	20	6
352	2	3	2	2	3	1	0	0	0	0	13	5	5	21	20	20	20	60	18	9
353	1	2	2	2	4	2	0	0	0	0	17	9	9	40	24	24	24	72	20	12
354	2	3	2	2	2	2	0	0	0	0	13	6	10	30	20	20	20	60	17	6
355	2	3	2	2	3	2	0	0	0	0	11	7	6	40	22	24	24	70	20	4
356	1	2	2	2	1	3	0	0	0	0	19	3	3	30	20	20	20	60	18	7
357	1	6	2	2	4	4	0	0	0	0	13	2	7	29	16	19	22	57	17	9
358	1	5	2	2	3	3	0	0	0	0	13	1	1	0	0	0	0	0	5	3
359	1	5	2	2	2	3	0	0	0	0	15	5	5	0	14	17	16	47	15	9
360	1	5	2	2	1	4	0	0	0	0	18	7	7	31	11	23	18	52	20	3
361	1	5	2	2	1	4	0	0	0	0	18	6	6	25	12	12	12	36	20	3
362	1	2	2	2	2	1	0	0	0	0	23	6	4	26	14	12	12	38	20	10
363	1	3	2	2	2	1	0	0	0	0	20	5	7	30	20	21	21	62	20	5
364	2	5	2	2	1	3	0	0	0	0	14	7	8	15	12	12	12	36	10	6
365	1	6	2	2	2	2	0	0	0	0	17	5	3	26	22	20	20	62	14	3
366	1	2	2	2	3	1	0	0	0	0	19	7	7	29	19	21	20	60	17	4
367	1	2	2	2	2	2	0	0	0	0	13	7	8	33	20	20	20	60	19	5
368	1	5	2	2	4	1	0	0	0	0	11	10	10	0	0	0	0	0	5	3
369	1	5	2	2	2	3	0	0	0	0	10	1	2	13	13	12	13	38	13	6
370	1	6	2	2	1	3	0	0	0	0	14	5	5	30	20	22	14	56	20	7
371	1	6	2	2	4	1	0	0	0	0	18	6	10	40	18	24	24	66	20	5
372	1	6	2	2	3	2	0	0	0	0	23	6	9	38	14	16	14	44	11	4
373	1	6	2	2	1	4	0	0	0	0	12	1	2	39	14	21	16	51	15	9
374	1	6	2	2	2	3	0	0	0	0	19	2	5	10	9	9	11	29	19	9
375	2	5	2	2	1	3	0	0	0	0	20	2	2	31	21	24	24	69	10	6
376	1	5	2	2	1	3	0	0	0	0	13	3	3	20	12	12	12	36	15	9
377	1	5	2	2	2	3	0	0	0	0	12	5	5	26	23	20	23	66	20	12
378	2	3	2	2	2	1	0	0	0	0	18	7	7	40	20	20	20	60	20	5
379	1	2	2	2	1	1	0	0	0	0	14	6	6	25	18	20	20	58	17	3
380	1	2	2	2	1	2	0	0	0	0	20	6	5	12	20	20	20	60	20	12
381	1	2	2	2	2	1	0	0	0	0	13	5	5	40	21	24	24	69	20	6
382	2	2	2	2	3	1	0	0	0	0	17	6	5	21	18	20	18	56	13	6
383	2	1	2	2	2	1	0	0	0	0	17	7	9	20	20	20	20	60	15	9
384	1	2	2	2	2	2	0	0	0	0	21	10	8	26	20	21	21	62	20	7
385	1	2	2	2	2	1	0	0	0	0	13	7	8	30	20	20	20	60	17	4
386	2	2	2	2	2	1	0	0	0	0	13	5	5	40	24	24	24	72	14	3
387	1	2	2	2	3	1	0	0	0	0	13	1	2	20	20	20	20	60	12	5
388	1	2	2	2	2	1	0	0	0	0	14	6	8	34	21	20	21	62	15	4
389	1	2	2	2	1	1	0	0	0	0	20	5	5	28	12	12	12	36	10	4
390	1	2	2	2	2	2	0	0	0	0	14	5	5	24	20	19	18	57	19	5
391	1	2	2	2	1	2	0	0	0	0	14	7	7	25	15	23	21	59	20	6
392	2	2	2	2	1	1	0	0	0	0	15	5	5	22	18	22	18	58	13	3
393	1	2	2	2	2	2	0	0	0	0	19	7	6	15	11	12	12	35	15	9
394	2	1	2	2	1	1	0	0	0	0	14	5	6	28	24	24	24	72	20	8
395	1	2	2	2	1	3	0	0	0	0	21	6	7	23	11	12	12	35	20	11
396	1	2	2	2	2	1	0	0	0	0	20	5	5	37	20	20	20	60	19	5
397	2	2	2	2	1	1	0	0	0	0	12	5	6	40	20	20	20	60	19	6
398	2	4	2	2	2	4	0	0	0	0	13	6	6	20	12	15	15	42	13	5
399	1	2	2	2	2	1	0	0	0	0	12	6	7	32	16	17	15	48	17	4
400	1	2	2	2	2	1	0	0	0	0	14	6	8	25	20	20	20	60	20	6
401	2	2	2	2	2	3	0	0	0	0	22	6	7	25	24	24	24	72	17	5
402	1	2	2	2	1	1	0	0	0	0	19	7	5	23	20	23	24	67	20	5
403	2	2	2	2	3	1	0	0	0	0	15	5	4	29	24	24	24	72	19	6
404	2	2	2	2	2	1	0	0	0	0	21	7	7	40	19	20	14	53	15	5
405	2	2	2	2	2	1	0	0	0	0	15	9	9	23	19	21	20	60	20	7
406	1	4	2	2	4	4	0	0	0	0	13	5	10	37	18	21	21	60	18	4
407	2	2	2	2	1	1	0	0	0	0	16	6	8	25	20	20	18	58	14	9
408	2	4	2	2	2	2	0	0	0	0	15	7	6	34	22	23	22	67	17	4
409	2	4	2	2	1	1	0	0	0	0	17	7	8	39	23	24	24	71	20	5
410	2	4	2	2	2	2	0	0	0	0	13	5	8	32	24	20	24	68	17	8
411	2	4	2	2	2	4	0	0	0	0	21	8	4	37	17	20	20	57	18	11
412	1	4	2	2	4	2	0	0	0	0	14	10	10	40	20	24	24	68	17	4
413	1	4	2	2	2	2	0	0	0	0	15	7	8	31	19	18	14	51	16	5
414	1	4	2	2	3	2	0	0	0	0	15	5	9	40	24	24	24	72	17	5
415	1	2	2	2	2	1	0	0	0	0	14	5	4	25	14	20	12	46	16	6
416	1	4	2	2	1	1	0	0	0	0	18	7	2	21	19	20	17	56	17	6
417	2	4	2	2	2	1	0	0	0	0	16	4	6	34	24	24	24	72	14	4
418	2	4	2	2	3	2	0	0	0	0	17	6	9	32	21	20	21	62	17	4
419	2	4	2	2	2	2	0	0	0	0	13	5	6	38	24	23	24	71	18	4
420	2	4	2	2	2	1	0	0	0	0	12	5	5	40	20	21	20	61	16	4
421	2	4	2	2	2	1	0	0	0	0	14	8	8	29	20	24	22	66	19	7
422	1	4	2	2	2	1	0	0	0	0	12	7	9	40	24	24	24	72	17	6
423	2	4	2	2	3	4	0	0	0	0	12	4	8	32	24	24	15	63	16	4
424	2	4	2	2	1	1	0	0	0	0	14	3	5	22	13	16	13	42	10	4
425	1	4	2	2	2	1	0	0	0	0	12	8	9	36	21	21	20	62	14	3
426	1	4	2	2	2	1	0	0	0	0	14	8	8	40	24	24	24	72	20	6
427	1	4	2	2	2	2	0	0	0	0	15	7	9	39	22	24	24	70	17	5
428	1	4	2	2	1	4	0	0	0	0	42	8	1	24	17	18	14	49	20	12
429	1	4	2	2	4	1	0	0	0	0	16	10	10	38	24	24	24	72	20	7
430	1	4	2	2	3	2	0	0	0	0	13	8	8	31	24	24	24	72	15	5
431	1	4	2	2	2	1	0	0	0	0	16	5	6	28	19	19	17	55	17	5
432	2	4	2	2	4	1	0	0	0	0	23	7	10	40	23	24	24	71	19	5
433	1	4	2	2	4	1	0	0	0	0	12	7	8	37	20	21	24	65	20	3
434	2	4	2	2	2	2	0	0	0	0	25	8	8	30	20	20	20	60	15	9
435	1	4	2	2	3	1	0	0	0	0	12	7	7	40	24	24	24	72	19	7
436	2	4	2	2	2	1	0	0	0	0	12	8	7	34	24	24	24	72	16	5
437	2	4	2	2	2	4	0	0	0	0	24	5	6	40	21	22	23	66	17	3
438	2	4	2	2	2	1	0	0	0	0	17	9	8	38	20	20	20	60	18	7
439	1	4	2	2	3	2	0	0	0	0	14	7	8	40	24	24	24	72	20	12
440	2	4	2	2	2	1	0	0	0	0	12	6	9	40	12	24	12	48	20	6
441	2	4	2	2	2	1	0	0	0	0	14	8	9	37	20	20	20	60	14	5
442	2	4	2	2	2	1	0	0	0	0	16	8	7	36	12	12	12	36	12	5
443	2	4	2	2	2	1	0	0	0	0	21	5	5	25	20	20	20	60	16	5
444	1	4	2	2	2	1	0	0	0	0	19	6	8	37	24	23	24	71	15	5
445	1	4	2	2	2	1	0	0	0	0	14	6	8	34	16	20	17	53	14	6
446	1	4	2	2	2	1	0	0	0	0	17	4	4	22	12	12	12	36	19	7
447	1	4	2	2	4	1	0	0	0	0	16	6	5	40	20	20	20	60	20	3
448	2	4	2	2	3	1	0	0	0	0	13	6	8	30	20	20	20	60	18	6
449	2	4	2	2	2	1	0	0	0	0	12	6	7	35	20	20	20	60	17	6
450	2	4	2	2	2	2	0	0	0	0	18	8	8	40	24	24	24	72	20	9
451	1	4	2	2	2	1	0	0	0	0	18	5	9	36	24	23	23	70	16	3
452	2	4	2	2	3	1	0	0	0	0	14	5	10	34	23	22	22	67	16	3
453	1	4	2	2	2	1	0	0	0	0	15	8	8	30	21	20	20	61	17	7
454	1	4	2	2	2	1	0	0	0	0	12	6	6	34	24	24	21	69	18	7
455	1	4	2	2	3	2	0	0	0	0	18	7	8	37	21	22	23	66	20	4
456	1	4	2	2	2	2	0	0	0	0	12	3	4	40	24	24	24	72	20	4
457	1	4	2	2	1	1	0	0	0	0	13	5	5	40	24	24	24	72	20	5
458	2	4	2	2	3	2	0	0	0	0	20	6	7	38	18	22	13	53	20	3
459	1	4	2	2	3	2	0	0	0	0	16	6	5	20	12	12	12	36	14	3
460	2	4	2	2	2	1	0	0	0	0	17	6	6	30	21	21	22	64	15	8
461	1	4	2	2	2	1	0	0	0	0	13	5	5	40	24	24	24	72	20	12
462	1	2	2	2	2	1	0	0	0	0	12	10	10	30	21	21	22	64	20	3
463	2	2	2	2	1	2	0	0	0	0	14	5	10	27	20	20	18	58	15	4
464	1	4	2	2	2	1	0	0	0	0	15	10	10	40	24	24	24	72	17	6
465	1	2	2	2	1	2	0	0	0	0	16	3	2	27	12	12	12	36	19	11
466	1	2	2	2	2	2	0	0	0	0	13	7	7	25	16	16	16	48	20	6
467	1	2	2	2	2	1	0	0	0	0	18	8	9	33	18	22	16	56	19	5
468	1	2	2	2	3	2	0	0	0	0	15	5	5	23	17	19	16	52	20	5
469	1	2	2	2	2	2	0	0	0	0	18	8	6	18	24	17	22	63	10	5
470	2	2	2	2	1	3	0	0	0	0	24	6	6	26	20	19	16	55	10	5
471	2	2	2	2	3	4	0	0	0	0	13	5	4	17	14	14	12	40	9	5
472	2	2	2	2	2	1	0	0	0	0	12	5	6	30	20	20	20	60	18	4
473	2	2	2	2	2	1	0	0	0	0	14	6	8	32	18	18	20	56	18	4
474	2	2	2	2	2	1	0	0	0	0	11	8	9	35	24	24	22	70	20	12
475	2	2	2	2	2	1	0	0	0	0	13	7	6	33	24	22	22	68	20	6
476	1	2	2	2	3	2	0	0	0	0	12	3	5	28	20	20	20	60	19	9
477	1	2	2	2	2	2	0	0	0	0	14	6	7	25	15	19	15	49	16	9
478	2	2	2	2	2	1	0	0	0	0	12	5	5	31	24	23	24	71	20	6
479	1	2	2	1	3	1	0	0	0	0	15	7	5	33	22	22	23	67	19	8
480	1	2	2	2	4	1	0	0	0	0	16	5	5	40	24	24	24	72	20	15
481	2	2	2	2	4	2	0	0	0	0	16	4	7	23	23	23	24	70	19	9
482	2	2	2	2	2	1	0	0	0	0	17	5	8	31	10	20	13	43	12	8
483	1	2	2	2	4	3	0	0	0	0	13	8	8	40	13	15	12	40	20	6
484	2	2	2	2	3	2	0	0	0	0	12	5	7	40	24	24	24	72	20	15
485	1	2	2	2	4	1	0	0	0	0	13	6	6	39	12	12	15	39	19	8
486	1	2	2	2	3	3	0	0	0	0	15	5	5	25	19	16	15	50	16	10
487	1	2	2	2	2	2	0	0	0	0	12	6	6	37	22	24	22	68	18	9
488	2	2	2	2	2	1	0	0	0	0	12	5	10	33	13	9	13	35	14	9
489	1	2	2	2	2	1	0	0	0	0	13	6	7	34	20	23	16	59	14	7
490	2	2	2	2	1	4	0	0	0	0	13	1	1	40	12	12	12	36	20	15
491	1	2	2	2	2	2	0	0	0	0	14	5	5	27	20	20	20	60	15	8
492	2	2	2	2	2	1	0	0	0	0	15	6	5	34	24	24	24	72	19	6
493	1	2	2	2	2	1	0	0	0	0	15	5	6	23	19	21	13	53	10	9
494	1	2	2	2	1	1	0	0	0	0	13	6	6	20	18	12	21	51	18	8
495	1	1	2	2	3	2	0	0	0	0	15	5	7	28	19	18	18	55	11	7
496	1	2	2	2	2	1	0	0	0	0	11	5	6	30	20	20	20	60	18	8
497	2	2	2	2	2	1	0	0	0	0	13	6	7	24	23	19	18	60	11	8
498	1	6	2	2	4	4	0	0	0	0	14	10	10	0	24	24	24	72	20	15
499	2	6	2	2	2	1	0	0	0	0	12	6	5	17	20	20	20	60	20	8
500	2	6	2	2	1	1	0	0	0	0	20	1	7	0	12	12	12	36	5	6
501	1	6	2	2	4	1	0	0	0	0	14	6	7	40	20	20	20	60	20	15
502	1	6	2	2	2	3	0	0	0	0	17	10	10	6	7	8	8	23	10	9
503	1	2	2	2	4	1	1	0	0	0	12	5	5	39	23	22	21	66	17	5
504	1	2	2	2	1	2	1	0	0	0	16	7	9	40	24	24	24	72	20	6
505	1	1	2	2	2	3	1	0	0	0	19	6	8	34	20	17	20	57	16	4
506	2	2	2	2	2	2	1	0	0	0	20	8	10	25	21	20	22	63	12	6
507	1	1	2	2	1	1	1	0	0	0	17	7	4	21	19	23	24	66	19	12
508	1	1	2	2	2	1	1	0	0	0	16	5	8	24	24	24	24	72	16	6
509	1	2	2	1	2	1	1	0	0	0	24	5	5	27	24	24	24	72	15	5
510	1	2	2	2	2	1	1	0	0	0	13	9	9	40	24	24	24	72	20	12
511	1	1	2	2	3	3	1	0	0	0	11	4	7	40	18	16	16	50	14	3
512	1	1	2	2	3	3	1	0	0	0	14	10	4	26	21	21	16	58	16	5
513	2	1	2	2	2	2	1	0	0	0	19	9	9	40	24	24	24	72	17	6
514	2	1	2	2	2	1	1	0	0	0	14	5	7	30	24	24	24	72	18	6
515	2	7	2	2	1	2	1	0	0	0	21	6	6	28	20	20	20	60	17	8
516	1	7	2	2	4	3	1	0	0	0	16	4	6	38	22	20	22	64	20	7
517	1	7	2	2	4	4	1	0	0	0	22	6	6	22	12	12	12	36	15	9
518	1	7	2	2	2	4	1	0	0	0	11	4	4	40	20	20	20	60	19	4
519	2	7	2	2	1	4	1	0	0	0	12	2	6	30	12	12	12	36	15	9
520	2	7	2	2	1	4	1	0	0	0	17	3	3	22	17	16	18	51	15	9
521	1	7	2	2	1	4	1	0	0	0	14	6	5	31	20	20	20	60	18	7
522	2	7	2	2	2	4	1	0	0	0	12	8	8	31	24	24	24	72	20	10
523	1	7	2	2	1	4	1	0	0	0	15	9	7	28	13	13	13	39	15	4
524	2	7	2	2	3	4	1	0	0	0	14	6	6	23	20	21	20	61	17	3
525	2	7	2	2	1	4	1	0	0	0	13	7	6	21	12	12	12	36	14	9
526	2	7	2	2	2	4	1	0	0	0	12	5	5	25	18	17	20	55	17	8
527	2	7	2	2	3	4	1	0	0	0	18	2	3	26	20	17	12	49	9	4
528	1	7	2	2	3	4	1	0	0	0	15	3	5	31	22	21	24	67	16	3
529	2	7	2	2	2	4	1	0	0	0	15	8	8	27	20	20	19	59	18	5
530	1	7	2	2	2	4	1	0	0	0	14	5	6	36	16	17	18	51	19	8
531	1	7	2	2	2	4	1	0	0	0	16	5	5	40	22	21	24	67	19	3
532	2	7	2	2	2	4	1	0	0	0	13	4	4	25	19	24	24	67	19	7
533	2	7	2	2	3	3	1	0	0	0	18	5	7	26	16	18	20	54	20	4
534	2	7	2	2	2	4	1	0	0	0	15	5	5	20	12	12	12	36	14	9
535	2	7	2	2	2	4	1	0	0	0	16	5	5	26	20	20	20	60	20	3
536	2	7	2	2	2	4	1	0	0	0	14	7	4	24	12	12	12	36	16	5
537	1	7	2	2	3	4	1	0	0	0	13	6	6	24	8	8	16	32	16	9
538	2	7	2	2	2	4	1	0	0	0	18	6	6	24	22	23	13	58	18	7
539	1	7	2	2	1	4	1	0	0	0	20	5	6	32	12	12	12	36	15	9
540	1	7	2	2	1	2	1	0	0	0	27	5	5	20	12	12	12	36	15	9
541	2	1	2	2	1	1	1	0	0	0	20	9	8	21	18	19	20	57	15	8
542	1	2	2	2	2	2	1	0	0	0	17	6	6	26	20	20	20	60	20	7
543	2	2	2	2	2	1	1	0	0	0	12	4	9	38	24	23	2	49	17	4
544	2	1	2	2	2	1	1	0	0	0	13	1	4	27	21	20	12	53	18	6
545	2	2	2	2	2	1	1	0	0	0	12	6	5	29	14	16	16	46	15	9
546	1	2	2	2	1	1	1	0	0	0	15	8	10	31	20	20	20	60	20	4
547	2	2	2	2	3	2	1	0	0	0	19	5	6	36	22	22	22	66	20	6
548	1	2	2	1	2	4	1	0	0	0	17	7	3	26	21	23	22	66	19	5
549	1	2	2	2	2	1	1	0	0	0	13	5	7	37	22	23	20	65	19	3
550	1	2	2	2	2	1	1	0	0	0	14	6	7	30	22	24	22	68	20	4
551	1	2	2	2	2	1	1	0	0	0	12	5	5	38	20	20	20	60	20	3
552	1	6	2	2	2	4	1	0	0	0	15	6	6	21	12	12	12	36	10	6
553	2	5	2	2	1	2	1	0	0	0	11	5	9	13	24	24	24	72	14	5
554	2	7	2	2	2	3	1	0	0	0	25	7	7	31	20	17	17	54	16	5
555	2	6	2	1	2	4	1	0	0	0	14	6	7	16	12	12	12	36	14	9
556	1	4	2	2	2	3	1	0	0	0	19	10	6	21	12	12	12	36	5	3
557	1	2	2	2	2	4	1	0	0	0	15	5	8	17	21	17	22	60	16	5
558	1	4	2	2	2	3	1	0	0	0	17	7	6	18	11	15	13	39	13	9
559	2	6	2	2	1	4	1	0	0	0	16	3	7	29	15	19	16	50	19	8
560	1	2	2	2	2	1	1	0	0	0	12	6	7	24	22	21	21	64	19	6
561	1	5	2	2	2	2	1	0	0	0	13	7	7	27	16	19	19	54	16	7
562	1	4	2	2	1	4	1	0	0	0	18	5	8	20	14	19	14	47	15	5
563	1	3	2	2	1	3	1	0	0	0	17	6	7	20	17	19	16	52	10	8
564	2	2	2	2	2	1	1	0	0	0	20	9	8	40	20	22	16	58	20	8
565	1	4	2	2	4	4	1	0	0	0	17	6	6	31	18	22	18	58	14	4
566	1	2	2	2	2	1	1	0	0	0	24	8	8	30	20	20	18	58	19	6
567	1	2	2	2	3	4	1	0	0	0	13	6	6	40	24	24	24	72	18	5
568	2	2	2	2	2	1	1	0	0	0	16	7	8	33	19	21	20	60	20	8
569	2	2	2	2	2	1	1	0	0	0	12	8	6	30	20	20	16	56	14	5
570	1	2	2	2	4	2	1	0	0	0	15	6	5	31	22	24	22	68	18	7
571	2	2	2	2	2	1	1	0	0	0	20	8	8	28	20	20	20	60	19	7
572	2	4	2	2	2	1	1	0	0	0	14	6	7	25	18	19	18	55	13	5
573	1	4	2	2	3	2	1	0	0	0	15	10	10	21	12	12	12	36	11	6
574	2	4	2	2	2	1	1	0	0	0	18	8	7	21	12	12	12	36	15	8
575	2	4	2	2	2	4	1	0	0	0	19	5	3	20	24	24	24	72	14	7
576	1	4	2	2	2	1	1	0	0	0	16	8	8	19	15	16	16	47	15	7
577	2	4	2	2	2	2	1	0	0	0	21	5	6	23	24	23	24	71	17	6
578	2	4	2	2	2	2	1	0	0	0	18	7	7	30	18	20	19	57	16	6
579	2	4	2	2	2	2	1	0	0	0	17	6	5	32	21	21	20	62	15	4
580	2	4	2	2	2	3	1	0	0	0	20	7	9	30	23	24	23	70	20	8
581	2	4	2	2	1	3	1	0	0	0	14	6	6	30	14	22	19	55	17	5
582	1	2	2	2	2	3	1	0	0	0	14	5	5	20	18	14	9	41	17	5
583	1	2	2	2	2	2	1	0	0	0	12	6	6	30	12	20	13	45	19	6
584	2	2	2	2	2	2	1	0	0	0	14	6	6	25	21	20	18	59	18	11
585	1	2	2	2	2	1	1	0	0	0	12	6	7	36	24	24	24	72	14	8
586	2	2	2	2	2	1	1	0	0	0	17	7	6	32	20	20	20	60	17	6
587	2	2	2	2	2	1	1	0	0	0	17	6	7	28	23	21	23	67	16	7
588	1	1	2	2	2	2	2	0	0	0	15	10	10	38	12	12	12	36	20	6
589	2	1	2	2	2	1	2	0	0	0	17	6	5	31	24	24	24	72	19	6
590	1	7	2	2	1	4	2	0	0	0	18	4	4	40	24	24	24	72	20	7
591	2	7	2	2	2	4	2	0	0	0	15	5	7	32	24	24	24	72	20	4
592	2	7	2	2	2	4	2	0	0	0	13	5	7	33	22	24	22	68	19	6
593	2	7	2	2	1	4	2	0	0	0	25	5	6	30	19	18	20	57	16	6
594	2	7	2	2	1	4	2	0	0	0	22	4	4	25	19	16	17	52	17	5
595	1	7	2	2	1	4	2	0	0	0	11	6	8	28	17	19	20	56	15	8
596	2	7	2	2	2	4	2	0	0	0	19	6	5	36	20	20	18	58	19	8
597	1	7	2	2	2	4	2	0	0	0	19	5	4	38	24	24	21	69	20	6
598	2	7	2	2	2	4	2	0	0	0	18	6	8	28	24	24	23	71	18	5
599	1	7	2	2	2	3	2	0	0	0	18	7	8	40	20	20	20	60	20	3
600	1	7	2	2	1	4	2	0	0	0	17	8	5	21	16	16	16	48	20	7
601	2	7	2	2	2	4	2	0	0	0	23	5	6	34	20	20	20	60	19	4
602	1	2	2	2	4	1	2	0	0	0	14	6	6	29	21	21	20	62	15	5
603	1	2	2	2	1	1	2	0	0	0	14	8	9	35	24	24	15	63	20	6
604	2	2	2	2	2	1	2	0	0	0	13	5	8	33	24	24	24	72	17	6
605	2	2	2	2	2	1	2	0	0	0	13	6	6	21	13	12	15	40	11	6
606	2	2	2	2	1	1	2	0	0	0	21	4	6	25	11	13	12	36	15	9
607	1	6	2	2	1	1	2	0	0	0	14	10	10	1	6	12	12	30	6	3
608	1	2	2	2	2	1	2	0	0	0	14	4	3	30	23	24	24	71	17	4
609	1	6	2	2	4	1	2	0	0	0	17	1	3	40	12	12	12	36	20	6
610	2	7	2	2	2	1	2	0	0	0	16	6	5	14	14	15	14	43	19	5
611	1	2	2	2	1	1	2	0	0	0	20	5	6	26	17	20	17	54	17	7
612	1	6	2	2	2	1	2	0	0	0	16	6	6	20	14	11	12	37	10	6
613	2	5	2	2	2	3	2	0	0	0	22	6	6	25	12	12	12	36	15	6
614	1	2	2	2	3	1	2	0	0	0	15	6	8	30	22	24	20	66	20	4
615	1	2	2	2	1	1	2	0	0	0	15	6	8	36	24	24	23	71	19	5
616	2	2	2	2	2	2	2	0	0	0	16	5	6	40	20	20	20	60	17	5
617	1	2	2	2	1	1	2	0	0	0	17	5	8	31	20	20	20	60	17	7
618	2	2	2	2	3	1	2	0	0	0	16	8	9	40	22	20	20	62	20	4
619	2	4	2	2	3	2	2	0	0	0	18	6	6	23	14	19	20	53	16	3
620	2	4	2	2	3	2	2	0	0	0	13	8	9	39	21	22	21	64	17	5
621	2	4	2	2	2	2	2	0	0	0	14	5	7	25	20	20	20	60	20	5
622	1	4	2	2	2	1	2	0	0	0	13	7	7	40	24	24	20	68	18	3
623	1	4	2	2	2	2	2	0	0	0	15	5	5	31	20	20	20	60	15	3
624	2	2	2	2	2	2	2	0	0	0	14	7	8	32	21	22	17	60	15	6
625	2	2	2	2	2	4	3	0	0	0	26	4	3	40	24	24	24	72	20	12
626	1	1	2	2	2	2	3	0	0	0	13	5	8	34	15	20	24	59	14	7
627	2	2	2	2	3	1	3	0	0	0	15	5	9	25	19	6	20	45	18	6
628	2	7	2	2	2	4	3	0	0	0	18	5	5	27	20	20	19	59	16	9
629	2	7	2	2	1	4	3	0	0	0	15	4	9	17	12	12	12	36	11	7
630	2	7	2	2	3	4	3	0	0	0	16	5	7	30	20	20	20	60	16	5
631	1	7	2	2	1	4	3	0	0	0	23	5	4	30	21	20	19	60	14	6
632	1	7	2	2	2	4	3	0	0	0	16	7	7	40	24	24	24	72	20	12
633	2	7	2	2	1	4	3	0	0	0	16	5	7	29	20	24	20	64	20	6
634	1	1	2	2	2	1	3	0	0	0	14	8	7	28	20	20	18	58	17	4
635	1	1	2	2	3	1	3	0	0	0	13	5	8	32	20	23	20	63	20	6
636	2	2	2	2	2	1	3	0	0	0	20	4	10	35	16	19	18	53	16	5
637	2	2	2	2	1	1	3	0	0	0	14	7	10	31	16	17	20	53	19	7
638	1	6	2	2	2	4	3	0	0	0	17	7	7	32	20	20	20	60	20	12
639	1	3	2	2	2	3	3	0	0	0	14	10	9	6	16	18	18	52	9	7
640	1	4	2	2	1	4	3	0	0	0	16	6	7	0	12	12	12	36	15	9
641	2	3	2	2	1	2	3	0	0	0	16	5	5	22	18	20	16	54	17	5
642	2	2	2	2	3	3	3	0	0	0	25	5	4	24	17	15	13	45	19	12
643	2	2	2	2	2	1	3	0	0	0	15	5	5	30	22	24	23	69	19	12
644	1	2	2	2	2	2	3	0	0	0	16	7	9	38	20	20	20	60	19	7
645	2	4	2	2	2	2	3	0	0	0	24	6	5	24	17	16	13	46	10	4
646	2	4	2	2	4	2	3	0	0	0	17	8	8	30	23	17	24	64	18	6
647	1	4	2	2	2	2	3	0	0	0	21	2	2	27	16	21	10	47	13	4
648	1	4	2	2	2	2	3	0	0	0	14	6	7	27	16	16	16	48	19	3
649	1	1	2	2	2	2	4	0	0	0	12	9	9	36	24	24	24	72	19	4
650	2	2	2	2	2	1	4	0	0	0	26	8	8	30	20	20	20	60	15	4
651	1	1	2	2	2	2	4	0	0	0	20	8	3	8	1	3	0	4	15	6
652	1	7	2	2	2	3	4	0	0	0	15	6	7	36	21	18	16	55	15	5
653	2	7	2	2	1	4	4	0	0	0	16	7	5	29	20	19	19	58	18	6
654	2	2	2	2	2	2	4	0	0	0	13	5	8	28	20	20	20	60	15	9
655	1	2	2	2	2	2	4	0	0	0	17	5	5	21	12	12	12	36	14	9
656	2	4	2	2	2	4	4	0	0	0	16	6	3	4	0	0	0	0	5	4
657	1	2	2	2	2	2	4	0	0	0	18	7	7	25	21	24	20	65	17	5
658	2	4	2	2	1	1	4	0	0	0	22	6	6	28	16	22	16	54	19	6
659	2	2	2	2	2	3	4	0	0	0	18	5	1	27	16	20	17	53	15	6
660	1	2	2	2	2	2	4	0	0	0	15	7	6	18	18	18	20	56	12	7
661	2	6	2	2	1	1	4	0	0	0	27	5	10	40	18	24	19	61	16	8
662	2	1	2	2	2	2	5	1	0	0	19	5	5	19	12	12	12	36	16	9
663	1	2	2	2	4	1	5	1	0	0	18	9	10	26	14	8	16	38	14	7
664	1	7	2	2	1	4	5	1	0	0	21	4	4	0	5	6	9	20	5	3
665	1	7	2	2	1	4	5	1	0	0	14	2	7	28	12	12	12	36	15	9
666	2	7	2	2	1	3	5	1	0	0	27	5	6	25	15	17	12	44	16	6
667	1	7	2	1	1	4	5	1	0	0	21	6	6	20	13	18	14	45	15	7
668	1	2	2	2	2	2	5	1	0	0	16	5	5	9	12	12	12	36	5	3
669	1	6	2	2	2	2	5	1	0	0	13	3	4	20	13	13	13	39	11	6
670	1	5	2	2	2	4	5	1	0	0	13	5	5	40	24	24	24	72	20	12
671	2	4	2	2	1	4	5	1	0	0	12	5	4	24	12	12	12	36	19	10
672	1	5	2	2	3	4	5	1	0	0	28	3	3	11	10	12	12	34	10	6
673	2	2	2	2	2	2	5	1	0	0	16	5	6	25	17	19	19	55	17	6
674	2	4	2	2	1	1	5	1	0	0	17	7	7	22	21	22	21	64	17	6
675	1	1	2	2	3	2	6	1	0	0	13	10	8	31	22	23	24	69	20	12
676	2	7	2	2	1	4	6	1	0	0	16	4	7	23	12	12	12	36	15	7
677	1	4	2	2	2	4	6	1	0	0	14	6	8	38	19	21	20	60	16	6
678	1	3	2	2	2	1	6	1	0	0	22	7	8	30	16	16	16	48	15	9
679	1	3	2	2	3	1	6	1	0	0	23	6	6	15	12	12	12	36	20	12
680	1	3	2	2	1	1	6	1	0	0	14	6	6	25	21	20	20	61	16	4
681	2	2	2	2	1	2	6	1	0	0	22	5	3	17	19	20	19	58	11	5
682	2	4	2	2	2	2	6	1	0	0	22	4	7	23	18	12	17	47	17	7
683	2	4	2	2	2	2	6	1	0	0	20	6	7	36	20	19	20	59	20	12
684	2	7	2	2	2	3	7	1	0	0	21	7	7	24	12	12	12	36	12	6
685	2	7	2	2	2	2	7	1	0	0	12	10	10	20	0	1	0	1	5	3
686	2	7	2	2	1	4	7	1	0	0	14	6	6	25	15	18	14	47	20	12
687	1	2	2	1	2	2	7	1	0	0	20	5	6	19	12	12	12	36	20	12
688	2	3	2	2	2	4	7	1	0	0	23	5	6	31	17	16	16	49	20	12
689	2	1	2	2	2	3	7	1	0	0	24	5	6	25	21	20	20	61	15	9
690	1	7	2	2	1	4	8	1	0	0	18	3	3	4	6	9	14	29	12	8
691	1	5	2	2	3	4	8	1	0	0	18	7	7	32	18	20	20	58	19	7
692	1	4	2	2	2	4	9	1	0	0	18	4	4	32	0	0	0	0	5	3
693	1	4	2	2	4	3	10	2	0	0	15	1	3	9	5	7	12	24	14	8
694	1	2	2	2	2	2	0	0	1	0	23	5	5	15	14	14	16	44	13	9
695	2	1	2	2	1	1	0	0	1	0	16	8	9	35	24	24	24	72	16	5
696	1	1	2	2	3	1	0	0	1	0	15	5	5	34	24	24	24	72	17	4
697	1	2	2	2	4	3	0	0	1	0	18	5	5	22	14	16	13	43	15	7
698	1	2	2	2	2	3	0	0	1	0	16	7	8	0	12	12	12	36	15	9
699	1	1	2	2	3	1	0	0	1	0	11	7	7	31	17	22	21	60	15	6
700	1	1	2	2	1	4	0	0	1	0	25	8	6	40	24	24	24	72	20	12
701	2	1	2	2	3	2	0	0	1	0	15	7	9	28	23	24	24	71	18	4
702	1	1	2	2	4	1	0	0	1	0	25	10	10	25	12	12	12	36	11	5
703	1	2	2	2	3	2	0	0	1	0	16	6	7	29	14	12	19	45	13	7
704	2	7	2	2	1	4	0	0	1	0	15	7	7	40	21	22	20	63	14	5
705	2	7	2	2	1	4	0	0	1	0	21	5	4	21	20	19	20	59	16	5
706	1	7	2	2	2	2	0	0	1	0	15	7	6	29	15	16	16	47	15	9
707	2	7	2	2	1	4	0	0	1	0	15	7	8	31	15	16	16	47	19	4
708	2	7	2	2	2	3	0	0	1	0	15	9	7	0	23	24	24	71	20	12
709	1	7	2	2	1	4	0	0	1	0	16	4	6	29	14	16	16	46	15	7
710	2	7	2	2	1	4	0	0	1	0	20	5	5	21	12	12	12	36	15	9
711	2	7	2	2	1	1	0	0	1	0	25	6	7	29	12	12	12	36	17	5
712	2	7	2	2	1	3	0	0	1	0	18	3	6	29	17	16	17	50	15	4
713	1	7	2	2	2	3	0	0	1	0	16	6	6	32	20	20	20	60	19	5
714	2	7	2	2	1	3	0	0	1	0	17	6	6	30	19	23	20	62	17	4
715	1	7	2	2	1	4	0	0	1	0	17	5	5	37	20	20	19	59	16	9
716	1	7	2	2	3	4	0	0	1	0	18	5	7	34	23	21	24	68	16	6
717	2	7	2	2	1	4	0	0	1	0	16	5	5	31	20	21	18	59	19	5
718	2	7	2	2	1	3	0	0	1	0	20	6	7	25	16	18	16	50	16	7
719	1	7	2	2	1	3	0	0	1	0	14	1	5	35	24	24	24	72	18	6
720	1	7	2	2	4	4	0	0	1	0	23	3	3	10	12	12	12	36	14	7
721	2	7	2	2	4	4	0	0	1	0	23	7	8	40	20	20	20	60	20	6
722	2	7	2	2	2	3	0	0	1	0	20	5	5	29	20	20	20	60	16	9
723	1	7	2	2	2	4	0	0	1	0	19	5	8	40	21	24	23	68	19	7
724	1	7	2	2	1	4	0	0	1	0	26	7	6	7	8	13	9	30	10	7
725	2	2	2	2	1	2	0	0	1	0	19	3	8	29	20	20	18	58	20	4
726	2	1	2	2	1	2	0	0	1	0	25	4	5	19	14	10	12	36	15	7
727	2	1	2	2	2	2	0	0	1	0	23	3	4	9	12	12	12	36	10	6
728	1	2	2	2	2	1	0	0	1	0	16	5	9	37	21	20	22	63	19	5
729	2	2	2	2	2	1	0	0	1	0	13	9	8	38	19	22	22	63	16	4
730	1	2	2	2	2	1	0	0	1	0	18	6	6	24	21	23	21	65	19	7
731	1	4	2	2	1	1	0	0	1	0	17	7	9	16	7	12	6	25	15	7
732	1	5	2	2	2	3	0	0	1	0	15	5	5	32	18	19	20	57	18	4
733	2	5	2	2	1	1	0	0	1	0	13	2	5	0	9	12	12	33	5	3
734	1	4	2	1	1	4	0	0	1	0	11	9	8	21	12	12	12	36	13	8
735	1	4	2	2	1	4	0	0	1	0	11	1	1	36	15	12	12	39	5	5
736	1	4	2	2	1	4	0	0	1	0	21	5	5	22	12	12	12	36	13	8
737	1	2	2	2	1	1	0	0	1	0	12	6	5	31	24	24	24	72	15	5
738	1	2	2	2	3	2	0	0	1	0	15	7	7	30	19	20	18	57	17	5
739	1	4	2	2	1	3	0	0	1	0	13	9	10	14	9	13	12	34	18	12
740	2	3	2	2	2	1	0	0	1	0	19	5	4	25	20	23	20	63	18	4
741	1	3	2	2	1	2	0	0	1	0	19	6	8	21	23	22	22	67	16	6
742	1	2	2	2	1	2	0	0	1	0	15	5	6	27	21	21	22	64	19	5
743	2	5	2	1	1	4	0	0	1	0	18	4	5	22	23	19	19	61	12	3
744	1	6	2	2	2	4	0	0	1	0	19	5	7	21	12	6	15	33	15	4
745	1	6	2	2	1	4	0	0	1	0	13	10	10	5	6	1	10	17	14	8
746	2	2	2	2	2	1	0	0	1	0	18	10	10	31	24	24	23	71	20	5
747	2	2	2	2	3	1	0	0	1	0	17	5	2	21	21	21	19	61	10	5
748	1	4	2	2	2	2	0	0	1	0	15	6	8	31	17	16	20	53	13	5
749	2	4	2	2	1	1	0	0	1	0	15	5	8	28	18	16	17	51	14	5
750	1	4	2	2	2	1	0	0	1	0	14	6	7	35	14	20	13	47	20	6
751	1	4	2	2	2	1	0	0	1	0	12	6	7	40	23	24	19	66	18	4
752	1	4	2	2	1	1	0	0	1	0	14	5	8	31	23	22	22	67	16	5
753	2	4	2	2	2	1	0	0	1	0	15	6	6	30	20	22	18	60	17	6
754	1	4	2	2	3	2	0	0	1	0	11	5	5	32	18	13	17	48	18	6
755	1	4	2	2	1	1	0	0	1	0	19	6	8	38	19	24	12	55	15	4
756	2	2	2	2	2	1	0	0	1	0	13	7	6	34	24	24	24	72	18	4
757	1	2	2	2	2	2	0	0	1	0	16	8	7	33	19	20	20	59	11	4
758	2	2	2	2	1	1	0	0	1	0	19	5	5	34	20	20	20	60	20	7
759	2	2	2	2	3	2	0	0	1	0	15	9	6	31	20	20	20	60	19	4
760	2	2	2	2	2	1	0	0	1	0	14	7	6	34	23	23	24	70	18	5
761	1	2	2	2	3	1	0	0	1	0	15	5	8	34	23	23	23	69	17	5
762	2	2	2	2	1	2	0	0	1	0	21	6	6	26	20	20	20	60	19	13
763	1	2	2	2	3	2	0	0	1	0	13	6	6	22	18	20	12	50	16	9
764	2	2	2	2	1	1	0	0	1	0	16	6	6	24	24	23	17	64	18	8
765	2	2	2	2	3	3	0	0	1	0	14	3	5	24	24	24	24	72	16	9
766	2	2	2	2	2	1	0	0	1	0	15	6	7	33	20	19	18	57	12	7
767	1	2	2	2	3	1	0	0	1	0	12	8	9	27	20	17	21	58	15	7
768	1	2	2	2	4	2	0	0	1	0	12	6	6	34	14	18	19	51	17	7
769	1	2	2	2	3	4	0	0	1	0	17	3	10	36	22	21	20	63	14	9
770	1	6	2	2	2	1	0	0	1	0	14	3	4	35	20	20	20	60	19	10
771	2	1	2	2	4	1	1	0	1	0	16	5	5	34	24	24	24	72	17	5
772	2	2	2	2	1	2	1	0	1	0	18	6	6	20	22	10	20	52	15	5
773	1	2	2	2	3	3	1	0	1	0	15	9	10	35	18	20	20	58	16	6
774	2	2	2	2	4	4	1	0	1	0	22	7	5	23	22	24	21	67	13	6
775	2	2	2	1	3	1	1	0	1	0	18	6	8	20	18	19	12	49	11	5
776	2	7	2	2	4	4	1	0	1	0	15	5	3	25	16	19	19	54	15	9
777	2	7	2	1	2	4	1	0	1	0	15	5	5	26	16	18	17	51	20	5
778	1	7	2	2	2	3	1	0	1	0	12	3	5	33	6	17	11	34	14	4
779	2	7	2	2	2	4	1	0	1	0	19	6	5	20	16	17	16	49	19	12
780	2	7	2	2	2	4	1	0	1	0	18	7	7	31	24	24	15	63	20	6
781	2	7	2	2	1	4	1	0	1	0	24	5	5	23	20	21	20	61	20	7
782	1	7	2	2	1	4	1	0	1	0	16	5	4	22	13	13	14	40	15	7
783	1	7	2	2	1	4	1	0	1	0	14	4	7	26	19	16	16	51	17	5
784	1	2	2	2	1	1	1	0	1	0	16	7	5	22	17	17	14	48	14	4
785	1	1	2	2	3	2	1	0	1	0	18	9	8	25	17	21	19	57	17	5
786	1	6	2	2	2	4	1	0	1	0	18	7	8	28	19	22	18	59	17	7
787	1	5	2	2	2	4	1	0	1	0	21	6	6	22	12	11	12	35	12	8
788	1	4	2	2	4	2	1	0	1	0	17	5	6	10	15	18	18	51	16	7
789	1	5	2	2	4	4	1	0	1	0	18	2	6	0	22	24	24	70	20	11
790	2	6	2	2	2	4	1	0	1	0	14	4	6	23	12	11	12	35	14	6
791	2	2	2	2	4	1	1	0	1	0	15	5	6	32	23	23	18	64	16	5
792	2	2	2	2	2	2	1	0	1	0	23	8	8	30	20	19	15	54	19	4
793	2	2	2	2	3	3	1	0	1	0	15	7	8	33	20	21	24	65	20	9
794	1	2	2	2	2	1	1	0	1	0	15	5	5	31	14	14	11	39	9	5
795	2	2	2	2	2	2	1	0	1	0	20	5	7	30	24	24	24	72	19	5
796	2	4	2	2	2	1	1	0	1	0	20	5	4	31	21	22	21	64	16	5
797	2	4	2	2	2	2	1	0	1	0	19	8	8	29	24	24	24	72	20	6
798	1	4	2	2	2	3	1	0	1	0	16	8	9	33	16	18	16	50	18	4
799	2	2	2	2	3	2	1	0	1	0	16	7	7	28	13	21	11	45	14	8
800	2	2	2	2	2	1	1	0	1	0	16	6	4	22	23	24	24	71	11	7
801	1	2	2	2	2	1	1	0	1	0	16	9	10	33	24	24	24	72	17	8
802	2	2	2	2	2	2	1	0	1	0	15	7	8	23	20	18	22	60	14	7
803	1	1	2	2	2	2	2	0	1	0	12	6	5	30	22	24	18	64	20	5
804	2	7	2	2	1	4	2	0	1	0	17	4	7	32	23	22	24	69	15	5
805	1	7	2	2	2	3	2	0	1	0	12	7	8	28	17	22	19	58	14	6
806	2	7	2	2	2	4	2	0	1	0	17	6	8	32	19	19	17	55	18	7
807	1	7	2	2	1	4	2	0	1	0	15	4	4	33	18	20	21	59	18	5
808	2	2	2	2	2	4	2	0	1	0	18	5	5	31	20	21	17	58	20	12
809	1	2	2	2	2	1	2	0	1	0	18	4	7	24	15	17	18	50	18	5
810	1	1	2	2	2	1	2	0	1	0	14	6	7	30	24	23	22	69	20	6
811	1	2	2	2	1	3	2	0	1	0	14	8	6	24	21	22	18	61	20	6
812	1	2	2	2	2	1	2	0	1	0	19	7	5	36	20	22	19	61	19	7
813	1	4	2	2	1	3	2	0	1	0	15	5	8	30	20	20	20	60	15	9
814	1	2	2	1	1	2	2	0	1	0	14	5	4	26	15	15	16	46	18	7
815	2	2	2	2	2	3	2	0	1	0	20	6	5	21	12	12	12	36	15	9
816	1	2	2	1	2	1	2	0	1	0	17	6	7	32	21	17	24	62	13	6
817	1	2	2	2	1	2	2	0	1	0	19	4	4	17	12	8	11	31	20	6
818	1	2	2	2	2	1	2	0	1	0	16	6	6	33	22	23	24	69	15	8
819	2	2	2	2	1	1	2	0	1	0	13	4	3	31	11	18	8	37	18	8
820	2	2	2	2	1	1	2	0	1	0	13	4	3	32	11	18	8	37	18	10
821	2	6	2	2	2	1	2	0	1	0	23	6	6	26	24	24	22	70	20	15
822	1	1	1	2	4	1	3	0	1	0	13	9	10	40	16	16	20	52	18	3
823	1	1	2	2	2	2	3	0	1	0	20	8	7	22	13	18	16	47	15	5
824	2	7	2	2	2	4	3	0	1	0	15	4	10	33	10	9	16	35	11	7
825	2	7	2	2	2	3	3	0	1	0	14	4	6	28	19	18	18	55	15	6
826	2	7	2	2	1	4	3	0	1	0	20	5	6	25	20	20	20	60	18	7
827	1	1	2	2	3	2	3	0	1	0	19	4	6	20	20	20	19	59	20	10
828	2	1	2	2	2	1	3	0	1	0	20	8	6	25	18	19	14	51	20	6
829	1	4	2	2	2	4	3	0	1	0	18	2	2	0	13	8	19	40	19	9
830	1	4	2	2	1	3	3	0	1	0	16	3	4	4	8	12	12	32	5	4
831	2	3	2	2	3	1	3	0	1	0	17	7	6	27	20	20	20	60	20	7
832	1	5	2	2	3	4	3	0	1	0	21	5	5	31	13	16	18	47	15	8
833	2	4	2	2	2	1	3	0	1	0	14	8	9	38	23	23	21	67	16	3
834	1	4	2	2	2	1	3	0	1	0	14	5	8	27	19	19	17	55	15	6
835	2	2	2	2	2	1	3	0	1	0	19	7	8	33	12	21	12	45	18	6
836	1	2	2	2	2	3	3	0	1	0	16	6	5	25	18	22	19	59	15	6
837	2	2	2	2	3	1	3	0	1	0	17	5	6	28	21	21	23	65	15	7
838	2	2	2	2	1	2	3	0	1	0	18	4	8	27	17	19	15	51	16	11
839	2	2	2	2	2	1	4	0	1	0	16	5	8	24	24	21	24	69	17	7
840	1	1	2	2	3	3	4	0	1	0	24	5	7	29	15	20	19	54	20	6
841	2	1	2	2	2	2	4	0	1	0	17	6	6	32	24	18	24	66	19	5
842	2	7	2	2	1	3	4	0	1	0	20	3	6	29	20	20	20	60	16	5
843	2	7	2	2	1	4	4	0	1	0	23	4	8	24	14	16	20	50	16	7
844	1	4	2	2	1	4	4	0	1	0	17	10	10	30	15	19	16	50	13	5
845	1	2	2	2	2	1	4	0	1	0	17	7	7	22	14	14	12	40	14	6
846	1	7	2	2	1	4	4	0	1	0	18	6	8	23	11	12	15	38	12	10
847	1	5	2	2	2	2	4	0	1	0	17	3	3	20	12	12	12	36	10	6
848	2	3	2	2	2	2	4	0	1	0	21	6	5	36	12	18	12	42	18	4
849	1	2	2	2	2	2	4	0	1	0	14	6	8	38	20	20	20	60	20	11
850	2	2	2	2	1	1	4	0	1	0	19	10	4	28	20	20	19	59	16	9
851	2	4	2	2	2	3	4	0	1	0	21	7	5	27	19	20	19	58	19	7
852	2	2	2	2	3	3	4	0	1	0	14	6	5	27	21	21	23	65	18	7
853	2	2	2	1	2	1	4	0	1	0	24	8	9	28	21	23	19	63	16	8
854	2	2	2	1	2	1	4	0	1	0	24	8	9	28	21	23	19	63	16	8
855	2	2	2	2	2	3	4	0	1	0	17	8	5	24	17	21	19	57	19	8
856	2	1	2	2	1	4	5	1	1	0	19	7	8	33	21	23	20	64	17	7
857	2	6	2	2	1	4	5	1	1	0	22	8	7	30	15	19	0	34	11	11
858	2	2	2	2	2	2	5	1	1	0	13	6	6	20	16	24	18	58	16	6
859	2	2	2	2	4	1	6	1	1	0	18	8	9	14	21	24	12	57	12	6
860	2	1	2	2	2	1	6	1	1	0	14	8	7	8	0	0	0	0	5	3
861	2	7	2	1	2	4	6	1	1	0	17	5	7	30	17	16	16	49	20	6
862	1	1	2	2	1	1	6	1	1	0	22	3	6	20	16	16	13	45	11	5
863	1	7	2	1	1	4	7	1	1	0	19	5	6	33	13	12	13	38	15	9
864	2	7	2	2	1	4	7	1	1	0	18	5	8	19	18	20	20	58	15	5
865	1	2	2	2	1	2	7	1	1	0	22	6	8	20	20	18	19	57	12	4
866	1	2	2	2	3	3	7	1	1	0	20	4	9	28	20	22	17	59	14	5
867	2	6	2	2	2	1	7	1	1	0	19	6	8	28	19	21	21	61	20	10
868	1	2	2	2	2	2	0	0	2	0	16	7	8	27	19	22	19	60	17	6
869	1	2	2	2	2	2	0	0	2	0	16	6	6	40	24	24	24	72	19	7
870	1	1	2	2	2	2	0	0	2	0	17	5	5	1	13	13	12	38	11	5
871	2	1	2	2	2	1	0	0	2	0	18	10	10	26	12	12	8	32	12	9
872	2	1	2	2	3	1	0	0	2	0	16	9	9	24	15	19	16	50	13	4
873	2	7	2	1	1	4	0	0	2	0	17	3	6	32	15	20	18	53	18	6
874	1	7	2	2	2	3	0	0	2	0	24	6	6	25	12	12	12	36	16	7
875	1	7	2	2	1	3	0	0	2	0	15	4	7	40	24	24	24	72	20	12
876	2	7	2	2	1	4	0	0	2	0	14	3	4	28	20	20	20	60	20	3
877	2	7	2	2	1	4	0	0	2	0	16	7	7	33	21	23	20	64	17	7
878	1	7	2	2	3	4	0	0	2	0	19	5	5	26	24	22	21	67	17	4
879	2	7	2	2	1	4	0	0	2	0	17	4	4	26	19	17	18	54	16	7
880	1	7	2	2	2	4	0	0	2	0	13	6	8	35	23	23	22	68	19	7
881	1	7	2	2	2	4	0	0	2	0	16	8	7	23	12	12	12	36	10	6
882	2	7	2	2	1	4	0	0	2	0	22	2	2	14	10	15	10	35	17	5
883	2	2	2	2	2	1	0	0	2	0	15	1	6	30	21	21	22	64	16	6
884	2	1	2	2	1	1	0	0	2	0	18	6	6	24	19	22	17	58	19	3
885	2	1	2	1	1	1	0	0	2	0	17	7	9	39	20	20	20	60	16	8
886	1	2	2	2	1	2	0	0	2	0	17	8	9	24	14	15	12	41	14	4
887	2	2	2	2	3	1	0	0	2	0	21	6	6	21	16	19	15	50	11	4
888	1	4	2	2	2	3	0	0	2	0	23	6	9	33	15	20	14	49	19	4
889	1	4	2	2	2	3	0	0	2	0	23	2	3	15	18	15	18	51	12	8
890	1	4	2	2	2	4	0	0	2	0	14	5	8	21	18	17	14	49	16	6
891	1	2	2	2	2	2	0	0	2	0	22	5	5	18	16	16	16	48	13	7
892	2	2	2	2	2	1	0	0	2	0	20	5	5	27	20	20	20	60	17	6
893	1	4	2	2	3	2	0	0	2	0	10	4	3	34	23	24	21	68	19	3
894	1	3	2	1	4	1	0	0	2	0	15	6	7	26	18	18	17	53	16	5
895	1	6	2	2	1	4	0	0	2	0	13	4	4	28	12	12	12	36	16	7
896	2	2	2	2	2	1	0	0	2	0	17	4	8	27	11	15	12	38	18	5
897	1	6	2	2	1	2	0	0	2	0	30	6	7	27	14	20	14	48	10	6
898	1	5	2	2	1	4	0	0	2	0	23	5	5	20	11	15	12	38	10	7
899	1	3	2	2	1	1	0	0	2	0	23	5	6	27	12	12	12	36	12	8
900	1	2	2	2	2	2	0	0	2	0	14	8	7	22	20	20	18	58	13	5
901	2	4	2	2	3	1	0	0	2	0	18	5	6	23	20	19	17	56	15	5
902	1	4	2	2	1	4	0	0	2	0	22	5	8	29	20	20	20	60	19	6
903	1	4	2	2	3	2	0	0	2	0	15	7	5	21	17	18	16	51	14	7
904	2	4	2	2	2	2	0	0	2	0	16	2	6	18	20	20	20	60	15	3
905	2	4	2	2	2	2	0	0	2	0	17	9	9	37	20	21	14	55	16	4
906	1	2	2	2	4	3	0	0	2	0	17	7	6	26	16	19	16	51	19	8
907	1	2	2	2	2	3	0	0	2	0	14	6	5	23	19	20	20	59	15	11
908	2	2	2	2	1	2	0	0	2	0	13	7	9	21	13	15	15	43	16	9
909	2	6	2	2	4	2	0	0	2	0	11	3	5	30	20	23	19	62	20	6
910	2	6	2	2	1	1	0	0	2	0	14	5	5	25	20	20	19	59	20	8
911	2	2	2	2	2	1	1	0	2	0	21	8	8	26	24	24	24	72	20	5
912	2	7	2	2	2	4	1	0	2	0	17	6	5	35	18	21	20	59	19	10
913	2	7	2	2	1	4	1	0	2	0	13	5	7	25	14	18	16	48	17	4
914	2	7	2	1	1	4	1	0	2	0	15	7	7	25	18	24	23	65	20	9
915	2	7	2	2	1	4	1	0	2	0	16	6	6	22	20	20	20	60	19	5
916	1	2	2	2	2	1	1	0	2	0	15	8	6	22	15	16	13	44	15	7
917	1	2	2	2	1	1	1	0	2	0	21	6	6	28	20	20	20	60	15	5
918	1	5	2	2	2	3	1	0	2	0	12	6	6	23	15	17	19	51	15	7
919	2	2	2	2	1	2	1	0	2	0	16	5	4	19	21	21	17	59	20	8
920	2	2	2	2	1	1	1	0	2	0	26	9	9	21	20	20	20	60	15	9
921	2	2	2	2	2	2	1	0	2	0	15	7	8	27	12	12	12	36	19	5
922	2	4	2	2	2	3	1	0	2	0	22	6	8	28	23	16	24	63	18	7
923	2	2	2	2	2	1	1	0	2	0	17	8	8	22	16	18	17	51	16	7
924	2	2	2	2	4	4	1	0	2	0	17	6	8	32	16	21	16	53	16	7
925	1	2	2	2	4	1	1	0	2	0	12	10	10	21	19	21	12	52	17	7
926	2	2	2	2	2	3	1	0	2	0	16	5	9	24	20	18	18	56	16	8
927	1	2	2	2	2	2	1	0	2	0	16	8	7	27	15	19	19	53	17	9
928	2	6	2	1	3	4	1	0	2	0	14	4	5	22	14	13	19	46	17	8
929	1	1	2	2	2	2	2	0	2	0	20	10	9	22	24	22	18	64	14	7
930	1	1	2	2	1	2	2	0	2	0	13	6	7	27	20	22	21	63	15	3
931	2	1	2	2	2	4	2	0	2	0	19	7	8	23	24	24	24	72	17	6
932	1	2	2	2	3	1	2	0	2	0	18	5	8	31	22	19	22	63	17	8
933	2	2	2	2	2	2	2	0	2	0	13	8	8	30	18	16	20	54	20	6
934	2	7	2	2	1	4	2	0	2	0	29	6	6	21	21	21	20	62	16	7
935	2	7	2	2	1	2	2	0	2	0	20	4	6	21	13	15	14	42	14	4
936	1	7	2	2	1	4	2	0	2	0	17	4	5	29	23	12	22	57	19	5
937	1	1	2	2	2	1	2	0	2	0	19	5	7	13	12	12	12	36	14	7
938	2	1	2	2	1	1	2	0	2	0	18	5	5	18	16	17	13	46	14	4
939	1	6	2	2	1	2	2	0	2	0	21	6	7	25	14	15	15	44	9	6
940	1	1	2	2	2	1	2	0	2	0	13	7	8	36	22	23	21	66	18	5
941	1	4	2	2	2	3	2	0	2	0	18	10	10	34	12	12	12	36	15	9
942	2	3	2	2	2	4	2	0	2	0	16	10	10	30	20	20	12	52	19	7
943	1	2	2	2	3	2	2	0	2	0	19	6	6	21	17	17	18	52	15	6
944	1	1	2	2	1	3	2	0	2	0	14	8	8	30	24	24	24	72	15	7
945	1	2	2	2	2	2	2	0	2	0	15	6	6	21	19	20	20	59	15	4
946	1	4	2	2	2	2	2	0	2	0	23	5	7	24	15	17	18	50	17	5
947	1	4	2	2	2	2	2	0	2	0	17	7	8	27	15	17	19	51	12	5
948	1	4	2	2	2	3	2	0	2	0	22	5	5	18	12	12	12	36	13	4
949	2	2	2	1	2	1	2	0	2	0	17	7	7	29	17	18	17	52	19	3
950	2	2	2	2	3	3	2	0	2	0	14	7	7	23	21	15	20	56	15	5
951	1	2	2	1	2	2	2	0	2	0	17	7	7	27	14	18	19	51	15	8
952	2	2	2	2	2	1	2	0	2	0	14	5	6	36	24	23	15	62	18	8
953	2	2	2	2	2	2	3	0	2	0	19	5	5	21	20	21	21	62	16	7
954	2	7	2	2	2	4	3	0	2	0	18	6	6	20	16	16	16	48	10	5
955	1	7	2	2	2	4	3	0	2	0	18	5	5	20	12	12	12	36	10	6
956	2	7	2	2	1	4	3	0	2	0	20	4	4	22	14	14	19	47	16	3
957	1	7	2	2	3	4	3	0	2	0	23	3	3	31	12	12	14	38	19	8
958	2	7	2	2	2	4	3	0	2	0	14	5	7	27	17	16	19	52	17	9
959	1	1	2	2	1	2	3	0	2	0	17	6	7	23	18	20	24	62	20	5
960	1	2	2	2	2	2	3	0	2	0	15	8	8	32	22	24	20	66	17	6
961	1	6	2	1	4	2	3	0	2	0	24	6	1	32	12	12	12	36	19	5
962	1	4	2	2	4	4	3	0	2	0	16	5	6	17	15	24	13	52	17	6
963	1	2	2	2	2	1	3	0	2	0	20	6	7	30	21	19	24	64	19	4
964	1	4	2	2	2	1	3	0	2	0	14	7	8	34	14	20	14	48	14	4
965	2	2	2	2	2	1	3	0	2	0	14	6	7	20	15	17	15	47	11	5
966	1	2	2	1	2	1	3	0	2	0	12	7	5	33	22	21	23	66	18	8
967	1	2	2	1	3	2	3	0	2	0	17	5	7	20	12	22	9	43	12	9
968	1	2	2	2	2	2	3	0	2	0	18	7	7	27	18	15	20	53	17	8
969	1	2	2	1	1	1	3	0	2	0	22	8	3	22	10	17	12	39	5	7
970	2	1	2	2	2	1	4	0	2	0	18	8	10	39	23	22	24	69	19	6
971	2	2	2	2	2	1	4	0	2	0	26	8	7	25	24	21	24	69	12	6
972	2	7	2	2	1	3	4	0	2	0	17	5	6	26	21	20	13	54	16	6
973	1	2	2	2	2	1	4	0	2	0	20	6	8	31	17	18	15	50	16	4
974	2	2	2	2	1	4	4	0	2	0	11	6	9	31	23	22	23	68	20	9
975	2	3	2	2	2	2	4	0	2	0	22	4	6	25	16	16	16	48	15	7
976	2	2	2	2	1	1	4	0	2	0	21	8	8	27	14	20	10	44	18	6
977	1	2	2	2	2	1	4	0	2	0	17	8	8	28	23	24	19	66	18	4
978	2	4	2	2	3	2	4	0	2	0	14	8	9	34	20	20	19	59	16	4
979	1	2	2	2	1	1	4	0	2	0	24	6	6	18	11	19	12	42	10	8
980	2	2	2	2	2	1	5	1	2	0	20	4	6	23	12	12	12	36	10	6
981	2	7	2	2	1	3	5	1	2	0	19	5	5	28	24	24	24	72	19	4
982	2	7	2	2	1	4	5	1	2	0	15	3	6	31	19	16	20	55	19	7
983	2	7	2	2	2	4	5	1	2	0	15	4	4	13	15	17	16	48	12	6
984	2	2	2	2	3	3	5	1	2	0	19	7	9	25	14	16	12	42	14	6
985	2	5	2	2	1	4	5	1	2	0	27	7	9	23	15	15	17	47	15	5
986	2	3	2	2	2	2	5	1	2	0	16	7	10	26	22	24	20	66	15	5
987	2	2	2	2	1	1	5	1	2	0	18	5	5	24	17	19	15	51	15	5
988	1	7	2	2	2	4	6	1	2	0	16	4	6	31	12	18	12	42	15	4
989	1	7	2	2	3	4	6	1	2	0	19	7	8	31	20	22	20	62	16	5
990	1	7	2	2	2	4	6	1	2	0	19	5	5	24	14	16	19	49	15	9
991	1	2	2	1	2	2	6	1	2	0	14	4	5	24	21	20	23	64	19	7
992	2	2	2	2	3	1	6	1	2	0	20	7	8	24	18	20	17	55	16	9
993	1	1	2	2	3	3	7	1	2	0	23	10	10	0	0	0	0	0	5	3
994	2	2	2	2	2	2	7	1	2	0	16	5	4	19	20	20	20	60	16	6
995	2	5	2	2	1	4	7	1	2	0	15	6	7	19	17	18	24	59	13	8
996	2	3	2	2	2	1	7	1	2	0	20	5	7	25	18	20	20	58	17	4
997	1	2	2	2	3	4	7	1	2	0	13	7	8	33	10	12	11	33	17	10
998	2	2	2	2	2	2	7	1	2	0	17	5	7	21	21	23	16	60	17	9
999	1	2	2	2	2	1	7	1	2	0	18	5	6	27	18	21	19	58	10	8
1000	1	4	2	2	1	4	8	1	2	0	13	6	10	35	18	19	18	55	15	4
1001	1	2	2	2	2	2	8	1	2	0	21	6	8	28	21	21	23	65	19	10
1002	2	2	2	1	2	2	9	1	2	0	23	7	5	23	16	19	10	45	12	8
1003	1	2	2	2	2	2	9	1	2	0	15	5	7	32	14	16	12	42	14	7
1004	2	7	2	2	1	4	10	2	2	0	16	4	6	13	21	18	22	61	13	8
1005	1	4	2	2	2	2	10	2	2	0	22	8	7	22	18	19	21	58	15	8
1006	1	2	2	2	1	1	0	0	3	0	20	7	10	14	12	12	12	36	15	9
1007	1	2	2	2	1	1	0	0	3	0	16	7	6	24	18	12	12	42	20	7
1008	1	7	2	2	2	4	0	0	3	0	17	7	7	25	20	19	18	57	18	3
1009	2	7	2	2	1	4	0	0	3	0	20	5	5	26	16	16	17	49	18	4
1010	1	7	2	1	2	4	0	0	3	0	27	4	5	23	17	20	20	57	15	9
1011	2	7	2	2	4	4	0	0	3	0	25	7	7	35	15	18	18	51	20	11
1012	2	7	2	2	2	4	0	0	3	0	21	3	5	21	12	12	12	36	12	7
1013	1	7	2	2	4	4	0	0	3	0	12	10	10	40	24	24	24	72	15	5
1014	1	7	2	1	1	3	0	0	3	0	19	4	6	25	20	18	20	58	18	5
1015	2	5	2	2	1	1	0	0	3	0	22	10	10	28	24	24	24	72	20	3
1016	1	5	2	2	2	4	0	0	3	0	15	3	6	20	10	10	15	35	15	5
1017	2	6	2	2	1	4	0	0	3	0	14	5	10	29	13	15	14	42	20	7
1018	2	2	2	2	4	2	0	0	3	0	21	6	10	38	24	24	24	72	20	3
1019	2	1	2	2	2	2	0	0	3	0	18	6	6	24	16	15	20	51	16	6
1020	1	4	2	2	3	3	0	0	3	0	13	5	7	30	12	12	12	36	18	5
1021	1	4	2	2	2	1	0	0	3	0	16	6	8	33	17	12	15	44	19	8
1022	1	4	2	2	3	1	0	0	3	0	18	10	10	24	22	24	24	70	20	3
1023	1	2	2	2	2	1	0	0	3	0	16	4	4	18	12	12	12	36	13	9
1024	2	2	2	2	2	3	0	0	3	0	19	6	6	27	17	18	15	50	14	11
1025	1	2	2	1	2	2	0	0	3	0	15	5	5	24	16	17	18	51	15	8
1026	1	2	2	2	2	1	0	0	3	0	12	6	4	32	16	14	14	44	16	9
1027	2	2	2	2	2	1	0	0	3	0	24	7	8	21	18	18	15	51	20	8
1028	2	2	2	2	4	3	0	0	3	0	18	4	5	23	18	21	18	57	16	8
1029	2	2	2	2	2	1	1	0	3	0	14	5	7	32	9	12	11	32	16	6
1030	1	1	2	2	3	2	1	0	3	0	15	5	8	38	23	23	23	69	19	4
1031	2	7	2	2	1	4	1	0	3	0	17	6	8	31	14	12	13	39	17	8
1032	2	7	2	2	1	2	1	0	3	0	15	6	6	31	21	21	24	66	20	9
1033	1	7	2	1	2	4	1	0	3	0	15	4	6	27	19	15	19	53	20	7
1034	1	4	2	2	2	4	1	0	3	0	12	6	5	8	17	22	12	51	15	7
1035	1	5	2	2	1	4	1	0	3	0	14	3	4	11	14	15	11	40	11	6
1036	2	2	2	2	2	2	1	0	3	0	19	5	5	16	14	14	12	40	10	5
1037	1	2	2	1	3	3	1	0	3	0	20	7	5	17	13	18	10	41	13	6
1038	1	2	2	2	2	2	1	0	3	0	18	8	7	34	24	24	24	72	19	10
1039	2	2	2	2	2	3	1	0	3	0	11	5	4	23	20	14	20	54	13	9
1040	1	2	2	2	1	3	1	0	3	0	15	7	5	33	24	24	24	72	18	9
1041	2	1	2	2	2	1	2	0	3	0	17	5	6	28	24	23	24	71	16	7
1042	2	1	2	2	2	1	2	0	3	0	14	7	8	37	24	24	24	72	17	8
1043	1	7	2	2	1	4	2	0	3	0	14	4	5	25	20	20	21	61	20	9
1044	2	7	2	2	2	4	2	0	3	0	27	6	8	32	20	20	18	58	16	12
1045	1	7	2	1	2	4	2	0	3	0	17	4	1	21	19	14	18	51	16	6
1046	1	1	2	1	2	2	2	0	3	0	21	5	7	30	24	24	20	68	19	7
1047	1	2	2	2	1	2	2	0	3	0	16	9	8	31	20	20	19	59	19	4
1048	1	5	2	2	2	1	2	0	3	0	12	10	10	27	23	24	24	71	20	6
1049	1	2	2	2	2	3	2	0	3	0	22	9	10	26	14	20	12	46	15	7
1050	1	2	2	2	2	4	2	0	3	0	22	6	6	21	12	12	12	36	15	5
1051	2	4	2	2	2	2	2	0	3	0	16	6	8	26	24	24	24	72	17	5
1052	2	2	2	2	3	4	2	0	3	0	22	5	9	28	20	16	16	52	13	10
1053	1	6	2	2	3	4	2	0	3	0	19	3	4	24	16	13	11	40	16	8
1054	2	1	2	2	2	3	3	0	3	0	15	7	8	35	20	24	21	65	18	5
1055	2	1	2	2	2	1	3	0	3	0	21	6	6	20	19	17	20	56	13	5
1056	2	7	2	2	2	2	3	0	3	0	12	5	5	24	24	22	24	70	18	5
1057	2	7	2	1	1	4	3	0	3	0	16	4	6	25	19	21	17	57	20	7
1058	2	1	2	2	2	2	3	0	3	0	19	8	5	23	19	17	21	57	14	5
1059	1	5	2	2	4	4	3	0	3	0	14	10	10	40	12	12	12	36	20	12
1060	1	2	2	2	1	4	3	0	3	0	15	6	8	38	13	12	12	37	20	12
1061	2	3	2	2	2	2	3	0	3	0	25	6	3	25	20	20	20	60	20	7
1062	2	4	2	2	2	2	3	0	3	0	18	6	7	21	24	24	24	72	14	7
1063	1	4	2	2	3	2	3	0	3	0	19	5	7	24	13	13	15	41	15	6
1064	1	2	2	2	2	3	3	0	3	0	13	5	6	27	12	18	16	46	15	5
1065	2	2	2	2	2	2	3	0	3	0	14	6	5	29	20	21	20	61	18	8
1066	2	2	2	2	2	1	3	0	3	0	12	5	5	24	24	24	18	66	20	9
1067	2	2	2	2	2	2	3	0	3	0	15	5	5	17	19	19	20	58	13	10
1068	1	2	2	2	2	3	3	0	3	0	13	6	10	28	17	19	24	60	18	9
1069	2	2	2	2	3	1	4	0	3	0	19	6	7	28	20	19	20	59	20	5
1070	1	7	2	2	4	3	4	0	3	0	20	5	6	28	17	17	18	52	15	3
1071	2	2	2	1	1	1	4	0	3	0	22	7	5	24	20	20	20	60	20	7
1072	2	2	2	2	2	3	4	0	3	0	20	5	6	23	15	14	18	47	14	6
1073	2	2	2	2	1	1	4	0	3	0	18	9	8	30	15	20	12	47	20	7
1074	2	4	2	2	3	4	4	0	3	0	15	6	2	28	24	16	23	63	17	5
1075	2	4	2	2	2	2	4	0	3	0	17	7	7	16	18	5	21	44	14	8
1076	1	2	2	2	2	4	4	0	3	0	19	6	7	30	20	20	18	58	17	7
1077	1	2	2	1	1	2	4	0	3	0	16	5	6	28	16	17	18	51	11	6
1078	2	2	2	2	4	1	5	1	3	0	22	8	7	29	14	17	15	46	11	5
1079	2	2	2	1	1	3	5	1	3	0	20	7	7	30	14	16	15	45	20	8
1080	1	7	2	2	1	4	5	1	3	0	22	7	7	23	12	14	14	40	16	7
1081	2	2	2	2	1	2	5	1	3	0	20	7	6	24	16	20	16	52	15	7
1082	1	2	2	2	1	2	5	1	3	0	26	10	9	27	22	24	16	62	18	12
1083	2	6	2	2	2	4	5	1	3	0	21	7	7	21	19	19	19	57	17	5
1084	2	4	2	2	1	1	5	1	3	0	21	5	5	24	12	12	12	36	15	9
1085	1	2	2	2	1	1	5	1	3	0	17	6	8	32	16	18	17	51	19	5
1086	1	2	2	2	3	3	5	1	3	0	15	5	4	21	13	12	12	37	14	12
1087	1	6	2	2	2	1	5	1	3	0	20	4	5	25	17	18	17	52	17	7
1088	2	2	2	2	2	2	6	1	3	0	22	7	6	26	20	22	19	61	15	7
1089	1	2	2	2	4	4	6	1	3	0	27	5	5	22	20	20	20	60	15	9
1090	1	2	2	2	2	2	6	1	3	0	19	5	6	38	20	19	20	59	15	5
1091	1	3	2	2	4	4	6	1	3	0	17	6	8	28	19	18	16	53	16	6
1092	1	2	2	2	3	3	6	1	3	0	17	3	9	24	22	20	23	65	16	7
1093	2	2	2	2	2	1	6	1	3	0	19	7	5	27	10	16	9	35	20	8
1094	2	1	2	2	3	1	7	1	3	0	14	5	7	27	15	14	12	41	12	6
1095	2	7	2	2	1	4	7	1	3	0	13	4	5	18	15	20	19	54	15	6
1096	1	1	2	2	2	1	7	1	3	0	25	5	5	28	20	20	17	57	15	6
1097	2	2	2	2	2	2	7	1	3	0	15	5	5	20	16	19	15	50	15	5
1098	1	3	2	2	3	1	7	1	3	0	21	6	6	20	16	17	20	53	17	8
1099	1	3	2	2	2	3	7	1	3	0	22	5	5	17	14	15	13	42	10	7
1100	1	2	2	2	2	3	7	1	3	0	20	4	8	26	16	19	18	53	20	9
1101	1	2	2	1	3	1	8	1	3	0	23	8	5	36	9	12	12	33	17	6
1102	1	2	2	2	3	2	8	1	3	0	21	7	10	28	19	18	23	60	13	5
1103	2	7	2	2	2	4	8	1	3	0	20	3	6	25	7	8	16	31	15	4
1104	2	3	2	2	1	2	8	1	3	0	17	6	6	20	12	12	12	36	17	6
1105	2	1	2	2	2	3	9	1	3	0	17	6	7	19	12	8	11	31	11	5
1106	1	4	2	2	2	2	9	1	3	0	18	5	5	20	21	19	21	61	15	5
1107	1	7	2	2	1	4	10	2	3	0	22	10	3	17	14	11	15	40	11	10
1108	2	1	2	2	2	2	10	2	3	0	20	7	8	29	12	17	14	43	16	3
1109	1	2	2	2	2	1	12	2	3	0	23	5	6	29	20	20	16	56	15	7
1110	1	4	2	2	1	4	13	2	3	0	17	6	9	32	22	22	20	64	18	4
1111	2	3	2	2	2	4	14	2	3	0	25	6	6	20	20	16	20	56	13	8
1112	1	3	2	2	2	1	21	3	3	0	15	6	5	28	24	12	24	60	17	7
1113	2	1	2	2	2	1	0	0	4	0	30	4	6	18	9	10	0	19	19	7
1114	1	1	2	2	4	1	0	0	4	0	31	10	6	23	12	12	12	36	20	11
1115	1	7	2	2	3	3	0	0	4	0	21	7	7	40	24	24	24	72	18	6
1116	2	7	2	2	3	4	0	0	4	0	18	4	6	24	20	19	20	59	20	5
1117	2	7	2	2	1	4	0	0	4	0	22	3	6	30	20	20	20	60	15	5
1118	1	7	2	2	1	4	0	0	4	0	24	2	3	19	12	12	12	36	15	5
1119	2	2	2	2	2	1	0	0	4	0	20	4	7	31	20	20	20	60	16	5
1120	1	2	2	2	1	4	0	0	4	0	19	10	10	35	24	17	24	65	13	3
1121	1	2	2	2	3	3	0	0	4	0	12	6	8	29	19	20	17	56	16	5
1122	2	1	2	2	2	2	0	0	4	0	18	7	8	17	18	17	17	52	12	6
1123	2	4	2	2	3	1	0	0	4	0	17	4	5	0	12	12	12	36	5	3
1124	2	4	2	2	1	4	0	0	4	0	27	3	3	10	9	11	12	32	10	6
1125	1	6	2	2	2	4	0	0	4	0	14	5	7	28	15	16	16	47	13	5
1126	1	5	2	2	2	4	0	0	4	0	18	6	3	12	15	16	15	46	13	6
1127	1	6	2	2	1	4	0	0	4	0	20	5	8	28	12	14	14	40	17	8
1128	1	2	2	2	1	3	0	0	4	0	28	7	6	32	21	22	24	67	15	3
1129	1	4	2	2	1	3	0	0	4	0	25	8	3	21	4	23	9	36	14	11
1130	2	5	2	2	2	4	0	0	4	0	18	5	5	27	16	16	20	52	20	4
1131	1	6	2	2	2	4	0	0	4	0	25	4	4	35	17	20	14	51	16	8
1132	1	4	2	2	2	4	0	0	4	0	15	5	5	20	21	22	20	63	13	7
1133	2	4	2	2	2	1	0	0	4	0	20	4	7	30	20	20	20	60	20	9
1134	2	4	2	2	1	1	0	0	4	0	22	3	5	23	12	20	24	56	15	9
1135	1	4	2	2	4	3	0	0	4	0	22	5	3	27	15	24	9	48	14	4
1136	2	2	2	2	1	1	0	0	4	0	14	9	5	37	22	21	22	65	19	6
1137	2	2	2	2	1	2	0	0	4	0	19	6	4	27	21	22	21	64	16	10
1138	2	2	2	2	2	1	0	0	4	0	23	7	7	23	21	21	21	63	18	7
1139	1	2	2	2	4	2	0	0	4	0	24	5	5	32	19	19	24	62	16	6
1140	1	1	2	2	3	1	1	0	4	0	17	7	3	24	13	18	13	44	16	10
1141	2	1	2	2	4	3	1	0	4	0	16	5	4	33	12	11	12	35	18	4
1142	1	1	2	2	2	2	1	0	4	0	22	6	5	25	14	17	14	45	18	6
1143	1	7	2	2	1	2	1	0	4	0	17	6	4	29	18	23	22	63	20	4
1144	2	7	2	2	1	4	1	0	4	0	15	4	5	16	12	12	12	36	20	9
1145	1	7	2	2	2	4	1	0	4	0	17	6	7	28	20	20	20	60	15	7
1146	1	6	2	2	2	4	1	0	4	0	16	4	5	26	13	14	12	39	18	7
1147	1	6	2	2	2	4	1	0	4	0	20	5	4	23	9	15	12	36	11	7
1148	2	4	2	2	2	2	1	0	4	0	23	7	7	28	24	24	24	72	15	3
1149	2	2	2	2	4	2	2	0	4	0	27	7	7	20	17	19	17	53	15	7
1150	1	4	2	2	2	4	2	0	4	0	21	1	1	0	6	16	11	33	11	7
1151	1	4	2	2	3	1	2	0	4	0	17	5	7	32	20	20	19	59	16	6
1152	1	4	2	2	2	3	2	0	4	0	21	7	10	29	24	24	19	67	16	5
1153	1	2	2	2	2	2	2	0	4	0	16	6	6	23	19	20	20	59	18	7
1154	2	1	2	2	2	1	3	0	4	0	19	4	10	29	9	15	10	34	14	3
1155	1	2	2	2	2	4	3	0	4	0	20	4	6	26	21	20	20	61	20	7
1156	2	7	2	2	1	4	3	0	4	0	20	5	5	24	19	18	21	58	17	3
1157	2	7	2	2	1	4	3	0	4	0	17	4	5	28	16	16	16	48	18	5
1158	2	7	2	2	2	3	3	0	4	0	22	4	7	26	14	12	12	38	17	7
1159	2	1	2	2	2	1	3	0	4	0	14	5	1	23	14	14	15	43	15	4
1160	2	2	2	2	2	2	3	0	4	0	22	6	5	26	20	20	19	59	16	7
1161	1	5	2	2	3	4	3	0	4	0	22	7	5	15	9	12	12	33	15	9
1162	2	1	2	2	2	1	3	0	4	0	23	8	7	22	20	20	20	60	16	5
1163	1	4	2	2	2	4	3	0	4	0	19	6	10	35	23	23	20	66	17	8
1164	1	2	2	2	2	1	3	0	4	0	25	3	1	22	20	17	21	58	14	7
1165	2	4	2	2	2	1	3	0	4	0	18	7	7	23	20	12	20	52	17	6
1166	2	4	2	2	1	2	3	0	4	0	14	6	5	24	18	23	16	57	14	6
1167	1	4	2	2	1	3	3	0	4	0	18	7	7	19	19	20	19	58	14	6
1168	1	4	2	2	1	2	3	0	4	0	19	7	8	27	16	16	12	44	16	6
1169	2	2	2	2	2	2	3	0	4	0	18	5	5	22	20	20	17	57	14	6
1170	1	5	2	2	2	2	3	0	4	0	15	5	6	18	23	22	23	68	13	8
1171	2	6	2	2	1	1	3	0	4	0	16	5	5	21	20	18	20	58	14	9
1172	1	1	2	1	2	1	4	0	4	0	19	5	7	22	13	12	14	39	17	6
1173	2	7	2	2	2	4	4	0	4	0	18	7	7	26	12	20	16	48	15	8
1174	2	7	2	2	1	4	4	0	4	0	17	4	6	29	20	20	20	60	20	5
1175	2	7	2	2	1	3	4	0	4	0	23	6	6	22	12	12	12	36	15	7
1176	2	7	2	2	1	4	4	0	4	0	25	5	7	29	15	7	16	38	15	7
1177	2	7	2	1	1	4	4	0	4	0	20	5	9	14	21	18	21	60	14	7
1178	1	5	2	2	2	3	4	0	4	0	17	5	5	25	16	13	13	42	14	8
1179	2	3	2	2	1	3	4	0	4	0	19	6	5	19	16	17	15	48	13	5
1180	1	2	2	2	2	1	4	0	4	0	20	7	10	31	15	17	18	50	17	5
1181	1	4	2	2	3	2	4	0	4	0	23	6	5	23	17	16	15	48	14	6
1182	2	4	2	2	2	3	4	0	4	0	20	7	5	15	14	13	14	41	10	8
1183	1	2	2	2	2	1	4	0	4	0	18	7	8	28	17	23	15	55	17	4
1184	1	2	2	2	3	4	4	0	4	0	17	3	9	26	17	21	19	57	18	9
1185	1	2	2	1	2	1	4	0	4	0	15	5	5	21	19	14	14	47	8	9
1186	1	2	2	2	2	1	5	1	4	0	16	8	8	19	13	14	14	41	15	8
1187	1	1	2	2	3	2	5	1	4	0	14	4	6	23	20	19	19	58	13	6
1188	2	2	2	2	1	1	5	1	4	0	19	8	8	28	18	24	21	63	15	7
1189	1	2	2	2	2	1	5	1	4	0	23	6	6	23	13	11	13	37	16	9
1190	2	2	2	2	1	3	5	1	4	0	27	7	7	21	12	12	16	40	10	4
1191	2	7	2	2	1	4	5	1	4	0	18	4	8	25	21	17	23	61	20	6
1192	1	7	2	2	2	4	5	1	4	0	19	5	7	21	12	9	14	35	14	7
1193	2	7	2	2	1	4	5	1	4	0	25	5	6	30	19	17	16	52	17	6
1194	2	1	2	2	2	4	5	1	4	0	18	9	6	31	14	11	18	43	18	12
1195	1	1	2	2	1	2	5	1	4	0	26	6	3	12	15	11	13	39	10	7
1196	1	6	2	2	1	2	5	1	4	0	18	5	3	16	12	14	17	43	15	6
1197	2	3	2	2	2	1	5	1	4	0	16	7	7	22	17	17	18	52	15	9
1198	1	2	2	2	2	2	5	1	4	0	15	7	6	28	20	21	19	60	18	8
1199	2	1	2	2	2	2	5	1	4	0	17	6	6	26	16	18	16	50	16	8
1200	2	4	2	2	2	1	5	1	4	0	23	6	6	14	1	5	4	10	13	4
1201	1	2	2	2	1	2	5	1	4	0	21	6	8	23	20	19	20	59	14	6
1202	2	4	2	2	2	1	5	1	4	0	23	7	8	27	19	19	20	58	13	7
1203	1	2	2	1	1	4	5	1	4	0	25	6	8	26	20	23	18	61	14	7
1204	2	2	2	2	2	3	5	1	4	0	18	6	6	23	19	20	15	54	12	6
1205	1	2	2	2	2	2	5	1	4	0	19	5	3	27	17	17	11	45	8	12
1206	1	2	2	2	2	1	5	1	4	0	14	9	5	26	20	20	20	60	14	6
1207	1	6	2	2	3	1	5	1	4	0	14	4	5	23	13	16	13	42	16	8
1208	2	7	2	2	1	3	6	1	4	0	20	7	7	26	21	10	20	51	17	5
1209	1	6	2	2	1	4	6	1	4	0	16	5	5	29	16	13	14	43	13	7
1210	2	4	2	2	1	2	6	1	4	0	23	6	7	23	21	22	21	64	13	6
1211	2	2	2	1	2	2	7	1	4	0	21	5	8	26	18	20	20	58	16	7
1212	2	7	2	2	1	3	7	1	4	0	21	6	7	20	19	18	20	57	14	7
1213	2	7	2	2	1	4	7	1	4	0	23	5	5	25	18	18	24	60	14	6
1214	2	7	2	2	2	4	7	1	4	0	20	5	7	21	23	21	23	67	15	5
1215	1	6	2	1	1	4	7	1	4	0	15	4	7	18	15	17	19	51	16	7
1216	2	2	2	1	1	3	7	1	4	0	14	5	5	26	19	20	18	57	19	8
1217	1	4	2	2	2	3	7	1	4	0	22	5	6	23	17	18	20	55	17	6
1218	2	2	2	2	2	1	7	1	4	0	21	7	4	19	10	15	10	35	15	10
1219	2	2	2	2	2	2	8	1	4	0	19	8	6	19	16	19	11	46	11	7
1220	2	1	2	1	2	1	8	1	4	0	18	7	6	24	16	16	19	51	14	4
1221	2	2	2	1	2	2	8	1	4	0	24	6	8	22	12	12	16	40	12	11
1222	1	1	2	2	2	1	9	1	4	0	20	10	6	29	14	12	24	50	19	9
1223	1	2	2	2	2	2	10	2	4	0	21	3	5	18	12	12	12	36	10	8
1224	2	4	2	2	3	1	11	2	4	0	19	5	7	27	18	16	20	54	14	8
1225	2	7	2	2	1	4	13	2	4	0	25	3	6	25	19	24	20	63	15	8
1226	1	3	2	2	2	4	13	2	4	0	32	6	6	34	21	23	19	63	16	6
1227	1	2	2	2	1	4	0	0	5	1	17	6	10	34	20	16	20	56	19	3
1228	2	2	2	2	2	2	0	0	5	1	13	5	5	24	10	10	10	30	15	7
1229	2	2	2	2	2	1	0	0	5	1	30	7	8	26	15	12	12	39	11	5
1230	2	2	2	2	3	4	0	0	5	1	20	8	8	20	12	13	17	42	12	3
1231	1	2	2	2	3	2	0	0	5	1	24	6	6	30	13	16	16	45	14	7
1232	2	7	2	2	3	4	0	0	5	1	14	6	5	7	6	16	12	34	11	8
1233	1	2	2	2	1	3	0	0	5	1	30	4	5	28	12	20	12	44	20	8
1234	1	6	2	2	1	1	0	0	5	1	24	6	5	40	12	12	12	36	20	8
1235	1	6	2	2	4	4	0	0	5	1	21	1	1	4	0	0	0	0	5	3
1236	2	4	2	2	2	2	0	0	5	1	21	4	8	28	7	10	9	26	12	3
1237	1	2	2	2	2	1	0	0	5	1	21	8	4	31	12	12	12	36	13	7
1238	1	2	2	2	2	2	0	0	5	1	14	5	1	8	12	12	12	36	9	10
1239	1	2	2	2	1	1	0	0	5	1	25	7	8	25	14	12	16	42	9	8
1240	1	2	2	1	2	4	1	0	5	1	16	10	10	36	15	15	22	52	20	5
1241	2	7	2	2	1	4	1	0	5	1	22	5	5	29	20	20	20	60	16	8
1242	2	7	2	2	2	4	1	0	5	1	19	6	6	19	19	16	20	55	16	8
1243	2	7	2	1	2	4	1	0	5	1	17	3	5	28	15	16	12	43	16	7
1244	1	2	2	2	4	1	1	0	5	1	19	5	5	24	16	18	17	51	20	5
1245	2	2	2	2	1	1	1	0	5	1	20	10	7	25	21	20	14	55	13	6
1246	1	2	2	2	1	1	1	0	5	1	19	5	5	23	15	14	17	46	12	6
1247	1	2	2	1	1	1	1	0	5	1	22	6	3	18	15	19	10	44	13	9
1248	1	1	2	2	4	1	2	0	5	1	12	7	6	34	21	22	24	67	16	4
1249	2	7	2	2	1	2	2	0	5	1	20	3	4	29	14	8	19	41	13	6
1250	1	7	2	2	4	1	2	0	5	1	23	9	7	33	14	12	11	37	13	9
1251	1	4	2	1	2	4	2	0	5	1	19	5	7	20	15	18	16	49	11	6
1252	2	3	2	2	2	2	2	0	5	1	20	7	7	24	20	20	20	60	18	6
1253	1	6	2	2	2	4	2	0	5	1	17	4	7	18	17	20	20	57	15	6
1254	1	3	2	2	1	1	2	0	5	1	20	6	6	25	21	20	20	61	14	7
1255	1	4	2	2	2	4	2	0	5	1	28	8	6	28	16	18	18	52	20	8
1256	2	4	2	2	3	2	2	0	5	1	21	5	5	18	10	19	11	40	15	5
1257	1	2	2	2	2	2	2	0	5	1	23	4	8	23	13	16	15	44	14	8
1258	1	2	2	1	2	1	2	0	5	1	15	4	6	19	12	18	10	40	12	7
1259	1	2	2	2	2	4	3	0	5	1	13	5	4	17	12	12	12	36	15	9
1260	1	1	2	2	2	1	3	0	5	1	16	1	1	5	18	12	24	54	5	3
1261	2	7	2	2	1	4	3	0	5	1	19	6	6	20	12	17	14	43	16	6
1262	2	7	2	2	2	4	3	0	5	1	20	2	8	27	17	11	18	46	16	5
1263	2	2	2	2	1	2	3	0	5	1	18	7	5	27	19	23	18	60	14	6
1264	1	6	2	2	4	3	3	0	5	1	15	1	5	31	14	15	20	49	12	5
1265	2	1	2	2	2	2	3	0	5	1	18	6	5	29	20	15	21	56	15	5
1266	1	7	2	2	2	4	3	0	5	1	21	3	7	21	15	16	18	49	13	9
1267	1	2	2	2	2	2	3	0	5	1	15	6	5	26	20	20	18	58	17	6
1268	1	4	2	2	2	3	3	0	5	1	22	7	6	27	20	21	19	60	19	10
1269	2	2	2	2	2	2	3	0	5	1	21	7	7	22	18	20	15	53	11	6
1270	2	2	2	1	2	3	3	0	5	1	26	6	8	35	22	19	23	64	20	8
1271	2	1	2	2	2	2	4	0	5	1	23	5	7	24	11	15	10	36	11	7
1272	2	1	2	2	4	2	4	0	5	1	16	8	8	25	20	20	18	58	17	6
1273	1	2	2	2	2	1	4	0	5	1	24	4	4	18	12	12	12	36	12	6
1274	1	2	2	2	2	2	4	0	5	1	19	7	5	19	16	16	16	48	14	8
1275	2	2	2	2	3	2	4	0	5	1	18	8	8	30	20	24	15	59	18	4
1276	2	7	2	2	1	4	4	0	5	1	15	5	5	17	3	2	6	11	13	8
1277	2	7	2	2	1	4	4	0	5	1	14	4	4	22	12	12	12	36	10	4
1278	2	7	2	2	2	4	4	0	5	1	23	5	7	22	20	21	19	60	17	6
1279	2	7	2	2	2	4	4	0	5	1	21	4	5	30	19	14	18	51	15	8
1280	1	7	2	2	2	3	4	0	5	1	26	6	6	14	7	11	13	31	12	8
1281	1	5	2	2	3	4	4	0	5	1	18	5	3	13	12	12	12	36	7	6
1282	1	4	2	2	1	3	4	0	5	1	19	10	10	3	10	8	4	22	17	12
1283	2	3	2	2	3	1	4	0	5	1	23	7	8	17	18	19	18	55	13	6
1284	1	4	2	2	2	3	4	0	5	1	14	6	6	30	17	20	19	56	16	7
1285	2	2	2	2	2	1	5	1	5	1	23	6	5	26	16	22	22	60	18	7
1286	1	1	2	2	3	1	5	1	5	1	17	6	8	20	22	22	24	68	9	6
1287	2	2	2	2	3	1	5	1	5	1	21	8	3	26	17	17	19	53	17	12
1288	1	7	2	2	1	1	5	1	5	1	17	4	5	2	2	4	0	6	8	4
1289	1	1	2	2	1	3	5	1	5	1	24	5	6	26	17	17	19	53	14	9
1290	1	2	2	2	1	3	5	1	5	1	26	7	8	32	22	22	22	66	20	11
1291	1	2	2	2	1	1	5	1	5	1	23	3	4	28	12	12	12	36	15	9
1292	2	2	2	2	2	4	5	1	5	1	35	5	5	12	20	20	20	60	20	3
1293	1	7	2	2	2	4	5	1	5	1	38	3	2	26	9	12	12	33	10	6
1294	2	3	2	2	2	3	5	1	5	1	21	8	7	17	14	13	15	42	17	5
1295	2	2	2	2	3	4	5	1	5	1	17	5	4	15	9	14	14	37	10	6
1296	1	2	2	2	2	3	5	1	5	1	22	5	3	18	10	16	12	38	13	12
1297	2	2	2	2	2	4	5	1	5	1	17	7	7	27	16	10	15	41	13	6
1298	2	2	2	2	2	1	5	1	5	1	21	7	8	34	19	17	24	60	17	7
1299	1	2	2	2	4	1	5	1	5	1	13	6	3	21	12	14	14	40	17	8
1300	2	7	2	2	1	4	6	1	5	1	21	3	5	29	12	12	12	36	15	9
1301	1	2	2	2	2	1	6	1	5	1	17	5	6	40	20	20	20	60	18	6
1302	2	3	2	2	1	4	6	1	5	1	18	7	8	23	17	20	16	53	17	9
1303	2	2	2	2	1	2	6	1	5	1	19	7	7	18	15	20	16	51	13	5
1304	2	3	2	2	2	1	6	1	5	1	16	7	9	23	20	20	20	60	17	5
1305	1	2	2	2	2	3	6	1	5	1	21	2	2	27	20	20	20	60	20	11
1306	2	4	2	2	2	2	6	1	5	1	22	7	6	22	19	18	18	55	14	6
1307	1	4	2	2	2	1	6	1	5	1	33	7	9	33	23	21	20	64	19	9
1308	1	2	2	2	2	2	7	1	5	1	27	6	6	19	9	8	12	29	13	10
1309	1	7	2	2	2	4	7	1	5	1	16	10	10	30	18	19	18	55	15	7
1310	2	7	2	2	2	4	7	1	5	1	17	5	7	19	17	17	16	50	17	6
1311	2	7	2	2	2	4	7	1	5	1	22	3	3	25	12	12	12	36	18	3
1312	2	7	2	2	2	4	7	1	5	1	18	5	7	32	16	14	17	47	16	6
1313	1	1	2	2	1	1	7	1	5	1	23	2	5	31	20	20	16	56	15	7
1314	1	2	2	2	2	2	7	1	5	1	26	5	8	19	12	13	15	40	10	7
1315	2	2	2	2	2	1	7	1	5	1	26	9	8	23	22	24	20	66	15	6
1316	1	2	2	2	2	2	7	1	5	1	18	4	4	16	12	13	11	36	10	5
1317	2	2	2	2	2	4	7	1	5	1	24	2	3	14	18	19	19	56	13	6
1318	1	2	2	1	2	1	7	1	5	1	23	5	5	26	18	17	22	57	17	9
1319	2	2	2	2	2	1	7	1	5	1	16	4	4	11	17	16	17	50	10	7
1320	2	6	2	2	3	1	7	1	5	1	19	4	5	30	20	20	20	60	16	10
1321	2	6	2	2	3	1	7	1	5	1	19	6	6	18	21	23	21	65	15	8
1322	2	6	2	2	1	1	7	1	5	1	23	8	8	27	18	22	23	63	14	8
1323	2	7	2	1	1	4	8	1	5	1	24	3	7	34	20	20	20	60	19	9
1324	2	2	2	2	1	2	8	1	5	1	18	5	3	19	19	18	14	51	14	6
1325	1	2	2	2	1	1	9	1	5	1	32	8	5	16	11	4	16	31	11	7
1326	1	4	2	2	3	4	9	1	5	1	19	3	5	16	12	12	12	36	6	3
1327	1	3	2	2	1	4	9	1	5	1	19	6	8	30	18	19	11	48	16	5
1328	2	2	2	2	2	1	10	2	5	1	30	7	7	19	16	18	18	52	14	8
1329	2	3	2	2	1	4	11	2	5	1	25	7	7	26	14	19	12	45	15	6
1330	2	2	2	2	1	3	11	2	5	1	27	6	8	20	16	21	14	51	18	12
1331	1	2	2	2	1	4	12	2	5	1	26	6	7	19	19	18	17	54	16	9
1332	1	4	2	2	1	3	12	2	5	1	22	7	9	37	24	24	24	72	19	6
1333	2	1	2	2	2	1	16	3	5	1	21	8	9	25	17	20	14	51	16	8
1334	2	3	2	2	1	4	16	3	5	1	32	5	6	18	4	5	3	12	8	3
1335	2	1	2	2	1	2	0	0	6	1	22	4	8	26	18	11	17	46	15	5
1336	1	2	2	2	4	1	0	0	6	1	19	7	10	36	24	24	24	72	16	9
1337	1	1	2	2	3	1	0	0	6	1	18	7	4	32	12	5	6	23	14	5
1338	2	7	2	2	1	4	0	0	6	1	18	5	8	28	16	17	16	49	20	7
1339	1	5	2	2	2	4	0	0	6	1	20	5	5	24	14	14	16	44	15	7
1340	2	2	2	2	2	1	0	0	6	1	18	6	8	19	13	15	9	37	8	7
1341	1	4	2	2	2	4	1	0	6	1	13	5	8	40	12	12	12	36	12	6
1342	2	6	2	2	1	4	1	0	6	1	18	8	3	15	12	12	12	36	15	3
1343	1	2	2	2	2	1	1	0	6	1	12	7	7	27	11	13	15	39	17	8
1344	2	6	2	2	2	1	1	0	6	1	26	5	6	29	11	23	16	50	19	7
1345	2	4	2	2	2	3	2	0	6	1	18	5	5	22	12	12	12	36	14	9
1346	2	7	2	2	1	4	2	0	6	1	28	3	4	21	19	21	20	60	15	7
1347	2	7	2	2	1	4	2	0	6	1	22	4	6	22	18	0	21	39	13	7
1348	2	6	2	2	1	4	2	0	6	1	25	3	3	15	15	11	14	40	13	5
1349	1	2	2	2	2	1	2	0	6	1	20	3	3	25	11	18	16	45	17	5
1350	1	4	2	2	1	1	2	0	6	1	16	7	8	28	19	17	19	55	16	10
1351	2	2	2	2	4	1	2	0	6	1	12	8	6	17	19	19	20	58	11	5
1352	2	2	2	2	2	1	2	0	6	1	20	2	5	22	22	23	21	66	14	6
1353	1	2	2	1	4	4	2	0	6	1	28	9	3	30	11	12	12	35	12	9
1354	2	6	2	2	1	1	2	0	6	1	24	5	9	20	12	12	12	36	12	9
1355	1	1	2	2	3	4	3	0	6	1	19	10	10	29	13	11	21	45	11	5
1356	2	7	2	2	2	4	3	0	6	1	20	5	5	23	21	20	21	62	18	5
1357	2	7	2	2	1	4	3	0	6	1	27	3	3	19	20	19	18	57	15	8
1358	1	7	2	1	3	4	3	0	6	1	21	4	7	36	8	7	11	26	13	7
1359	1	5	2	2	2	4	3	0	6	1	27	6	7	25	18	19	14	51	18	6
1360	1	4	2	2	2	2	3	0	6	1	18	4	6	25	13	14	16	43	16	5
1361	1	2	2	2	2	1	3	0	6	1	13	6	6	19	16	11	15	42	16	8
1362	1	2	2	2	4	4	3	0	6	1	19	5	8	18	16	23	14	53	15	10
1363	2	6	2	2	1	1	3	0	6	1	16	3	7	14	14	18	16	48	14	14
1364	2	1	2	2	2	2	4	0	6	1	22	6	8	30	22	22	24	68	14	6
1365	2	7	2	2	2	4	4	0	6	1	22	4	3	20	18	14	20	52	14	4
1366	1	7	2	2	2	3	4	0	6	1	22	3	7	36	20	21	20	61	16	6
1367	1	2	2	2	1	1	4	0	6	1	22	6	6	25	19	20	19	58	20	5
1368	2	2	2	2	1	1	4	0	6	1	22	4	5	25	20	20	20	60	17	6
1369	1	3	2	2	2	1	4	0	6	1	19	5	4	30	20	20	19	59	16	7
1370	1	2	2	2	1	1	4	0	6	1	18	5	6	18	16	11	10	37	15	8
1371	2	2	2	1	2	2	4	0	6	1	17	8	7	22	18	20	16	54	16	8
1372	2	6	2	2	4	3	4	0	6	1	22	7	6	20	22	20	18	60	20	8
1373	2	6	2	2	3	1	4	0	6	1	24	5	4	19	12	13	14	39	15	9
1374	2	7	2	2	1	4	5	1	6	1	28	4	5	24	14	17	17	48	16	12
1375	1	7	2	2	1	3	5	1	6	1	23	1	2	20	12	12	12	36	15	8
1376	1	4	2	2	2	3	5	1	6	1	21	4	5	19	14	18	13	45	17	9
1377	2	2	2	2	1	2	5	1	6	1	17	4	5	23	20	20	16	56	15	9
1378	2	6	2	2	3	1	5	1	6	1	16	6	5	22	19	14	14	47	20	14
1379	1	1	2	2	1	4	6	1	6	1	13	10	10	40	12	12	12	36	17	5
1380	2	7	2	2	1	4	6	1	6	1	15	4	3	20	16	16	16	48	15	9
1381	2	7	2	2	1	4	6	1	6	1	19	5	6	22	14	11	15	40	15	5
1382	2	1	2	2	1	1	6	1	6	1	22	5	4	22	16	13	15	44	13	5
1383	2	2	2	2	4	3	6	1	6	1	16	8	7	25	19	20	19	58	14	5
1384	1	2	2	2	3	3	6	1	6	1	15	7	8	21	23	21	16	60	15	7
1385	1	2	2	2	3	3	6	1	6	1	21	5	6	20	15	12	14	41	12	10
1386	1	2	2	1	2	1	6	1	6	1	15	5	9	24	16	16	19	51	14	9
1387	2	2	2	2	1	1	6	1	6	1	21	7	7	21	13	15	11	39	10	10
1388	2	1	2	2	3	1	7	1	6	1	18	10	10	40	12	12	12	36	15	7
1389	1	7	2	2	2	4	7	1	6	1	19	7	8	28	20	18	18	56	13	6
1390	1	4	2	2	3	1	7	1	6	1	22	7	7	21	14	17	20	51	18	12
1391	2	4	2	2	2	2	8	1	6	1	25	5	6	22	20	19	14	53	15	6
1392	2	2	2	2	2	3	8	1	6	1	19	4	5	19	18	20	16	54	11	9
1393	2	2	2	2	4	2	9	1	6	1	22	7	4	19	20	20	20	60	10	10
1394	2	6	2	2	1	4	10	2	6	1	26	5	10	21	13	12	12	37	15	9
1395	2	2	2	2	2	1	11	2	6	1	26	7	8	25	24	19	24	67	16	8
1396	2	2	2	2	3	3	12	2	6	1	14	7	5	21	18	17	12	47	15	10
1397	2	2	2	2	3	2	0	0	7	1	14	6	7	22	12	10	8	30	16	6
1398	1	4	1	2	1	1	0	0	7	1	11	8	10	7	15	12	10	37	15	7
1399	2	2	2	2	3	3	0	0	7	1	21	5	5	21	11	8	8	27	14	10
1400	1	2	2	2	3	2	0	0	7	1	17	6	8	24	12	12	14	38	15	9
1401	1	6	2	2	1	1	0	0	7	1	16	5	5	21	15	21	20	56	12	11
1402	1	1	2	2	2	1	1	0	7	1	20	5	7	23	23	22	22	67	16	6
1403	2	2	2	2	1	1	1	0	7	1	19	6	5	19	15	12	9	36	14	13
1404	1	2	2	2	4	1	2	0	7	1	14	8	1	17	5	5	3	13	18	12
1405	2	7	2	2	1	4	2	0	7	1	21	3	5	18	13	13	11	37	14	6
1406	1	6	2	1	1	4	2	0	7	1	25	4	10	17	13	6	13	32	15	5
1407	1	4	2	2	2	1	2	0	7	1	17	6	8	25	12	20	14	46	15	5
1408	2	1	2	2	2	2	3	0	7	1	18	10	10	30	23	19	23	65	16	6
1409	1	4	2	2	1	1	3	0	7	1	20	6	7	23	16	18	14	48	15	5
1410	2	2	2	2	2	2	4	0	7	1	22	6	2	26	12	12	12	36	18	7
1411	2	7	2	2	2	3	4	0	7	1	21	7	7	27	20	22	20	62	18	7
1412	2	7	2	2	1	4	4	0	7	1	14	6	8	19	12	12	12	36	10	6
1413	1	2	2	2	1	2	4	0	7	1	23	5	2	17	21	21	16	58	15	6
1414	2	2	2	2	1	1	4	0	7	1	22	4	3	23	17	17	14	48	11	6
1415	2	2	2	1	1	2	4	0	7	1	30	5	8	21	13	14	13	40	18	10
1416	1	2	2	2	2	1	4	0	7	1	22	2	4	16	10	9	12	31	16	8
1417	1	6	2	2	3	4	4	0	7	1	20	4	5	18	13	12	11	36	12	8
1418	1	1	2	2	2	1	5	1	7	1	23	7	6	20	11	17	14	42	15	6
1419	1	2	2	2	1	3	5	1	7	1	22	6	6	30	16	16	16	48	20	10
1420	2	3	2	2	1	3	5	1	7	1	21	6	5	19	12	13	15	40	12	5
1421	1	2	2	2	2	1	5	1	7	1	22	4	5	22	16	17	16	49	13	6
1422	2	4	2	2	2	2	5	1	7	1	20	5	2	19	7	8	7	22	11	4
1423	1	4	2	2	2	3	5	1	7	1	25	4	3	20	10	11	12	33	15	5
1424	1	2	2	2	2	2	5	1	7	1	19	5	7	26	24	18	23	65	15	6
1425	2	2	2	1	1	1	5	1	7	1	15	6	4	23	16	21	16	53	18	9
1426	2	6	2	2	1	1	5	1	7	1	24	5	5	30	20	24	14	58	20	12
1427	1	2	2	2	2	3	6	1	7	1	24	8	8	25	12	12	12	36	15	8
1428	2	7	2	2	2	4	6	1	7	1	20	5	4	27	16	20	20	56	13	4
1429	2	7	2	2	2	4	6	1	7	1	24	5	5	25	20	19	20	59	15	6
1430	1	7	2	2	2	4	6	1	7	1	18	7	7	24	16	18	16	50	15	5
1431	1	5	2	2	2	2	6	1	7	1	15	5	6	10	11	12	12	35	11	6
1432	1	3	2	2	1	1	6	1	7	1	15	8	7	17	19	20	20	59	16	5
1433	1	4	2	2	2	3	6	1	7	1	18	4	4	17	12	15	15	42	13	6
1434	2	4	2	2	2	1	6	1	7	1	19	7	6	20	12	12	12	36	13	7
1435	1	4	2	2	4	4	6	1	7	1	17	6	5	20	18	19	17	54	15	5
1436	1	4	2	2	2	3	6	1	7	1	16	6	9	33	19	20	20	59	20	5
1437	1	7	2	1	2	3	7	1	7	1	20	5	5	20	19	20	20	59	13	3
1438	2	7	2	1	2	4	7	1	7	1	29	5	2	12	20	18	20	58	16	7
1439	1	2	2	1	2	1	7	1	7	1	25	1	1	13	14	17	14	45	12	7
1440	1	4	2	2	4	2	7	1	7	1	13	10	4	36	12	12	12	36	16	8
1441	2	7	2	2	3	4	7	1	7	1	30	2	2	24	13	13	11	37	12	8
1442	2	3	2	2	1	1	7	1	7	1	22	4	5	9	13	18	13	44	15	7
1443	2	2	2	2	1	2	7	1	7	1	20	6	5	11	19	20	20	59	18	7
1444	2	6	2	2	3	3	7	1	7	1	33	6	6	30	15	16	16	47	18	8
1445	2	2	2	2	1	1	8	1	7	1	30	6	5	22	21	24	21	66	15	9
1446	1	3	2	2	2	3	8	1	7	1	29	5	6	18	18	16	14	48	14	5
1447	2	4	2	2	2	1	8	1	7	1	14	5	6	16	13	5	14	32	14	6
1448	2	2	2	2	1	2	8	1	7	1	18	4	7	25	11	12	18	41	15	12
1449	1	1	2	2	3	2	9	1	7	1	24	10	10	26	22	24	24	70	17	9
1450	1	2	2	2	2	4	9	1	7	1	32	6	1	30	12	17	13	42	11	6
1451	2	4	2	2	1	3	11	2	7	1	21	2	5	18	16	5	14	35	17	6
1452	2	1	2	1	1	4	12	2	7	1	37	5	8	22	16	24	16	56	19	9
1453	2	1	2	2	2	3	13	2	7	1	25	6	5	19	17	8	19	44	12	9
1454	1	2	2	2	2	3	20	3	7	1	25	9	9	0	6	5	11	22	5	3
1455	1	2	2	2	3	3	0	0	8	1	15	10	10	30	20	20	21	61	19	10
1456	2	5	2	2	4	4	0	0	8	1	28	5	4	20	16	16	15	47	16	9
1457	2	4	2	2	1	3	0	0	8	1	20	5	6	20	17	10	20	47	19	9
1458	2	2	2	2	1	1	1	0	8	1	22	8	8	21	12	12	12	36	15	9
1459	1	2	2	2	1	1	1	0	8	1	13	5	6	5	6	12	12	30	6	6
1460	1	7	2	2	2	4	1	0	8	1	15	5	6	16	14	13	15	42	14	7
1461	1	5	2	2	2	4	1	0	8	1	16	1	2	29	12	12	12	36	15	12
1462	1	2	2	2	1	1	1	0	8	1	25	6	4	16	19	20	16	55	16	7
1463	2	2	2	2	2	1	1	0	8	1	19	5	5	22	15	23	14	52	16	7
1464	2	7	2	2	1	4	3	0	8	1	24	6	5	25	6	8	5	19	11	4
1465	1	4	2	2	1	4	3	0	8	1	19	5	6	16	8	14	15	37	15	7
1466	2	1	2	2	3	3	4	0	8	1	25	7	6	20	14	13	15	42	11	8
1467	2	7	2	2	1	4	4	0	8	1	17	4	6	23	20	19	20	59	16	6
1468	2	4	2	2	2	4	4	0	8	1	20	5	5	21	12	12	12	36	15	5
1469	2	7	2	2	2	4	4	0	8	1	24	7	5	28	15	14	13	42	11	7
1470	1	4	2	2	1	2	4	0	8	1	21	3	6	18	18	20	17	55	11	5
1471	1	4	2	2	1	1	4	0	8	1	26	7	8	38	24	22	17	63	19	5
1472	2	2	2	2	1	2	4	0	8	1	21	5	5	15	12	21	12	45	11	3
1473	1	1	2	2	1	4	5	1	8	1	22	4	4	20	8	19	7	34	18	8
1474	2	7	2	2	2	3	5	1	8	1	21	4	3	26	18	17	20	55	14	5
1475	2	7	2	2	3	3	5	1	8	1	32	4	7	30	20	20	21	61	18	7
1476	2	2	2	2	2	1	5	1	8	1	20	6	6	25	20	20	20	60	18	5
1477	2	3	2	2	1	2	5	1	8	1	24	5	7	31	19	12	19	50	15	5
1478	1	4	2	2	2	2	5	1	8	1	25	5	6	30	17	17	15	49	18	6
1479	2	2	2	2	2	3	5	1	8	1	20	6	7	15	15	19	14	48	10	5
1480	2	2	2	2	2	3	5	1	8	1	17	5	5	13	16	15	9	40	18	8
1481	1	2	1	2	4	1	5	1	8	1	19	5	8	15	9	9	2	20	8	11
1482	2	2	2	2	1	1	6	1	8	1	20	6	7	22	17	17	17	51	16	6
1483	2	7	2	1	2	4	6	1	8	1	27	4	6	28	20	21	21	62	18	3
1484	1	7	2	2	1	4	6	1	8	1	29	5	3	18	12	12	12	36	16	10
1485	2	6	2	2	1	4	6	1	8	1	22	5	4	12	16	16	15	47	9	5
1486	2	4	2	2	3	3	6	1	8	1	20	5	5	20	12	12	12	36	10	6
1487	1	6	2	2	1	4	6	1	8	1	30	1	4	15	8	12	12	32	10	6
1488	1	3	2	2	1	2	6	1	8	1	21	5	8	27	18	18	18	54	14	8
1489	2	2	2	2	4	4	6	1	8	1	26	6	5	21	13	14	14	41	11	6
1490	1	1	2	2	2	2	6	1	8	1	16	2	4	26	20	19	17	56	15	5
1491	1	4	2	2	1	2	6	1	8	1	21	9	2	20	13	16	13	42	14	6
1492	2	4	2	2	2	2	6	1	8	1	22	6	6	30	19	21	20	60	17	5
1493	2	2	2	2	2	3	6	1	8	1	22	4	2	22	16	16	14	46	20	8
1494	2	6	2	2	3	4	6	1	8	1	17	10	10	19	11	11	14	36	15	12
1495	2	2	2	2	2	2	7	1	8	1	22	9	8	28	12	20	18	50	15	6
1496	1	2	2	2	2	1	7	1	8	1	22	7	10	22	13	14	14	41	15	3
1497	1	7	2	2	2	4	7	1	8	1	20	3	3	9	10	19	13	42	16	8
1498	2	7	2	1	2	3	7	1	8	1	22	5	4	20	13	14	14	41	13	8
1499	2	7	2	2	2	4	7	1	8	1	26	3	3	19	19	17	19	55	19	6
1500	1	7	2	2	2	4	7	1	8	1	18	1	7	30	12	12	12	36	15	9
1501	2	2	2	1	1	2	7	1	8	1	18	8	6	16	12	12	5	29	17	7
1502	2	2	2	2	2	2	7	1	8	1	18	7	3	31	20	20	20	60	15	9
1503	2	6	2	2	1	4	7	1	8	1	27	6	6	20	17	19	21	57	14	6
1504	1	2	2	2	2	2	7	1	8	1	15	7	3	14	15	16	16	47	12	6
1505	2	2	2	2	3	4	7	1	8	1	29	3	3	10	12	13	12	37	12	6
1506	1	5	2	2	1	4	7	1	8	1	22	10	5	22	12	12	12	36	13	9
1507	1	3	2	2	2	3	7	1	8	1	28	6	5	28	17	17	17	51	14	5
1508	2	1	2	2	1	4	7	1	8	1	15	6	7	24	20	20	20	60	17	7
1509	1	2	2	2	1	1	7	1	8	1	25	5	5	13	12	12	12	36	17	7
1510	1	2	2	2	3	2	7	1	8	1	24	8	8	23	20	18	20	58	16	5
1511	2	4	2	2	2	2	7	1	8	1	20	6	8	30	18	18	18	54	20	6
1512	1	4	2	2	1	4	8	1	8	1	22	2	2	11	5	11	5	21	10	8
1513	1	5	2	1	1	4	8	1	8	1	25	3	3	18	12	18	12	42	15	6
1514	1	2	2	2	2	1	8	1	8	1	14	7	5	27	11	24	7	42	14	9
1515	1	1	2	2	2	3	9	1	8	1	21	5	6	20	12	12	15	39	14	3
1516	1	2	2	2	4	3	9	1	8	1	19	6	3	16	12	8	12	32	16	8
1517	2	2	2	2	2	1	9	1	8	1	18	7	6	10	15	16	13	44	13	7
1518	1	4	2	2	1	4	9	1	8	1	25	4	5	16	12	17	14	43	12	6
1519	2	5	2	2	1	4	9	1	8	1	25	6	4	21	22	18	23	63	10	4
1520	1	4	2	2	2	1	9	1	8	1	31	10	3	21	13	12	12	37	14	6
1521	2	2	2	2	2	3	9	1	8	1	17	6	6	26	17	21	13	51	15	5
1522	1	6	2	2	2	1	9	1	8	1	20	3	4	0	6	21	4	31	11	15
1523	2	1	2	1	3	1	10	2	8	1	26	7	5	30	12	11	12	35	20	9
1524	1	7	2	1	1	4	10	2	8	1	23	6	5	17	10	18	15	43	9	6
1525	2	3	2	2	1	2	10	2	8	1	21	6	5	16	12	16	11	39	13	5
1526	2	2	2	1	1	1	10	2	8	1	30	5	6	23	23	5	24	52	14	8
1527	1	1	2	2	4	2	11	2	8	1	24	10	10	25	22	20	20	62	5	3
1528	2	2	2	1	3	3	12	2	8	1	22	7	8	13	18	18	22	58	13	7
1529	2	2	2	2	1	2	13	2	8	1	32	7	7	27	23	24	24	71	18	6
1530	1	3	2	2	2	2	13	2	8	1	26	6	6	20	21	22	24	67	12	6
1531	1	2	2	1	2	2	14	2	8	1	13	4	7	21	5	9	12	26	17	4
1532	2	4	2	2	1	1	14	2	8	1	34	7	6	27	18	17	12	47	18	7
1533	2	4	2	2	1	1	15	3	8	1	29	3	7	19	24	21	18	63	16	9
1534	1	7	2	2	1	4	0	0	9	1	26	2	2	10	4	4	4	12	10	6
1535	2	2	2	2	1	3	0	0	9	1	18	6	6	19	20	20	18	58	20	8
1536	1	5	2	2	4	4	0	0	9	1	25	5	5	22	16	16	16	48	15	7
1537	1	3	2	2	1	1	0	0	9	1	28	4	2	17	14	19	17	50	15	6
1538	1	5	2	2	1	4	0	0	9	1	24	6	8	21	20	19	18	57	15	9
1539	1	4	2	2	3	3	0	0	9	1	19	6	6	30	14	10	16	40	15	9
1540	1	4	2	2	1	4	2	0	9	1	18	6	5	19	11	15	8	34	14	7
1541	2	7	2	2	1	4	3	0	9	1	18	5	5	19	16	15	14	45	17	7
1542	1	6	2	2	2	3	3	0	9	1	23	6	5	21	18	19	21	58	13	10
1543	2	6	2	2	1	4	3	0	9	1	24	3	5	22	21	4	20	45	17	8
1544	2	4	2	2	1	4	3	0	9	1	18	6	6	13	11	12	13	36	13	5
1545	1	2	2	2	1	1	4	0	9	1	10	10	10	40	24	24	24	72	17	3
1546	2	2	2	2	1	2	4	0	9	1	16	5	8	10	8	9	9	26	11	7
1547	1	2	2	2	1	1	4	0	9	1	29	5	5	11	2	6	0	8	16	10
1548	2	2	2	2	2	2	4	0	9	1	20	2	3	14	17	23	23	63	12	7
1549	2	2	2	2	2	3	5	1	9	1	17	6	7	22	20	20	19	59	16	3
1550	2	7	2	2	1	4	5	1	9	1	30	4	6	21	19	20	20	59	12	7
1551	1	6	2	1	1	4	5	1	9	1	20	3	3	23	17	20	15	52	11	11
1552	1	4	2	2	2	2	5	1	9	1	23	4	6	31	16	14	17	47	14	5
1553	2	6	2	2	3	2	5	1	9	1	23	4	5	25	22	24	17	63	19	8
1554	2	1	2	2	2	2	6	1	9	1	31	6	5	20	10	12	12	34	15	8
1555	2	7	2	2	2	4	6	1	9	1	28	3	5	24	18	21	22	61	15	4
1556	2	7	2	2	1	4	6	1	9	1	33	2	3	13	5	5	6	16	12	9
1557	1	7	2	2	3	4	6	1	9	1	24	7	7	19	7	8	9	24	12	10
1558	1	7	2	1	2	4	6	1	9	1	25	6	6	30	13	16	16	45	14	7
1559	1	7	2	2	1	3	6	1	9	1	26	5	5	15	12	13	14	39	12	5
1560	1	4	2	2	2	4	6	1	9	1	27	5	6	18	12	12	12	36	15	9
1561	1	4	2	2	1	1	6	1	9	1	19	2	3	10	4	4	4	12	10	6
1562	2	4	2	2	1	4	6	1	9	1	27	4	8	36	14	12	14	40	20	8
1563	1	4	2	1	2	2	6	1	9	1	17	3	4	11	12	12	12	36	11	6
1564	2	4	2	2	2	2	6	1	9	1	25	5	5	19	15	14	20	49	13	6
1565	2	2	2	2	2	2	6	1	9	1	22	6	3	24	19	20	19	58	20	7
1566	2	2	2	1	2	2	6	1	9	1	25	5	6	25	18	18	19	55	17	6
1567	2	2	2	2	2	2	6	1	9	1	19	4	4	30	16	16	14	46	20	10
1568	2	7	1	2	1	4	7	1	9	1	26	4	3	18	13	14	14	41	15	9
1569	2	7	2	2	3	4	7	1	9	1	29	6	6	21	12	12	12	36	15	9
1570	2	7	2	1	3	4	7	1	9	1	24	3	7	25	20	18	20	58	20	6
1571	2	7	2	2	3	4	7	1	9	1	36	2	2	18	13	21	14	48	15	8
1572	2	7	2	2	1	3	7	1	9	1	17	4	6	20	12	12	12	36	15	9
1573	1	7	2	2	3	4	7	1	9	1	23	3	3	20	8	8	8	24	10	6
1574	1	7	2	2	2	4	7	1	9	1	21	5	4	12	10	12	12	34	13	9
1575	1	2	2	2	4	4	7	1	9	1	23	5	4	19	15	16	16	47	10	6
1576	1	2	2	2	1	2	7	1	9	1	24	4	5	19	15	16	12	43	15	7
1577	2	5	2	2	2	4	7	1	9	1	34	4	4	20	12	12	12	36	15	9
1578	2	5	2	2	2	3	7	1	9	1	24	4	5	20	12	12	12	36	15	9
1579	1	4	2	2	3	3	7	1	9	1	22	5	6	20	12	12	12	36	11	7
1580	1	7	2	2	4	4	7	1	9	1	36	3	7	34	12	12	12	36	15	8
1581	2	2	2	2	2	2	7	1	9	1	27	10	8	18	13	17	15	45	15	6
1582	2	3	2	2	2	4	7	1	9	1	20	10	3	20	12	12	13	37	14	7
1583	2	4	2	2	2	2	7	1	9	1	31	4	6	22	13	13	13	39	15	9
1584	1	4	2	2	2	1	7	1	9	1	20	7	6	19	16	16	16	48	10	10
1585	2	7	2	2	1	4	8	1	9	1	30	5	8	34	0	0	0	0	14	5
1586	2	7	2	2	2	4	8	1	9	1	27	5	5	24	12	12	12	36	15	9
1587	2	2	2	2	3	4	8	1	9	1	28	7	5	25	18	17	15	50	13	6
1588	1	6	2	2	1	3	8	1	9	1	31	5	5	16	12	13	12	37	11	6
1589	1	5	2	2	1	4	8	1	9	1	28	3	3	11	11	9	9	29	10	7
1590	1	5	2	2	1	1	8	1	9	1	20	5	5	10	12	12	12	36	10	6
1591	2	4	2	2	1	2	8	1	9	1	20	7	3	19	9	10	13	32	10	3
1592	1	2	2	2	1	1	9	1	9	1	16	8	2	24	14	15	17	46	14	4
1593	2	2	2	2	2	1	10	2	9	1	25	7	8	24	24	20	24	68	17	7
1594	1	4	2	2	1	4	10	2	9	1	19	3	2	25	5	1	1	7	9	8
1595	2	2	2	2	4	4	11	2	9	1	27	3	8	15	14	7	13	34	14	10
1596	2	1	2	2	2	1	12	2	9	1	21	6	6	14	9	12	12	33	7	3
1597	1	3	2	2	2	1	13	2	9	1	29	6	6	20	20	19	19	58	15	5
1598	1	4	2	2	1	4	14	2	9	1	23	5	7	8	12	15	12	39	11	7
1599	1	6	2	2	4	1	14	2	9	1	18	6	1	40	12	12	12	36	18	8
1600	1	6	2	2	1	1	18	3	9	1	22	5	2	19	12	18	14	44	11	8
1601	1	1	2	2	1	2	19	3	9	1	23	8	3	14	14	23	6	43	9	7
1602	2	7	2	2	2	2	0	0	10	2	17	4	4	18	12	12	12	36	14	9
1603	2	7	2	2	1	3	0	0	10	2	30	3	6	25	20	18	16	54	16	6
1604	1	1	2	2	1	3	0	0	10	2	27	9	7	20	17	19	18	54	15	7
1605	1	4	2	2	4	4	0	0	10	2	27	4	3	25	10	12	11	33	11	6
1606	1	6	2	2	2	1	1	0	10	2	16	2	5	29	6	11	10	27	11	7
1607	1	7	2	2	1	4	2	0	10	2	36	7	9	11	5	5	7	17	8	5
1608	1	6	2	2	2	2	2	0	10	2	28	5	6	15	14	19	15	48	14	12
1609	1	4	2	2	2	3	2	0	10	2	20	4	5	24	9	0	17	26	15	7
1610	2	2	2	2	2	1	4	0	10	2	24	4	4	17	15	13	10	38	10	6
1611	2	2	2	2	4	4	5	1	10	2	33	5	6	23	11	10	16	37	15	4
1612	2	7	2	1	1	3	5	1	10	2	26	4	4	22	15	12	16	43	20	3
1613	1	5	2	2	2	3	5	1	10	2	17	6	7	21	12	14	11	37	10	6
1614	1	5	2	1	1	4	5	1	10	2	23	5	5	16	12	12	12	36	14	6
1615	1	2	2	2	2	1	5	1	10	2	20	6	7	25	11	19	6	36	14	10
1616	2	7	2	2	1	4	6	1	10	2	26	7	6	19	17	17	19	53	15	9
1617	2	7	2	2	3	1	6	1	10	2	36	6	5	19	12	12	13	37	11	6
1618	1	4	2	2	1	2	6	1	10	2	21	9	2	15	8	19	10	37	13	7
1619	1	2	2	2	3	2	7	1	10	2	25	7	7	10	12	12	12	36	10	6
1620	1	1	2	2	1	3	7	1	10	2	15	5	5	27	17	16	15	48	18	7
1621	2	7	2	2	1	4	7	1	10	2	22	5	5	21	20	22	12	54	9	4
1622	2	6	2	1	2	1	7	1	10	2	14	5	3	17	13	13	15	41	13	11
1623	2	6	2	2	1	1	7	1	10	2	20	3	1	25	12	17	11	40	14	10
1624	1	2	2	2	2	1	8	1	10	2	29	7	6	19	12	12	12	36	12	9
1625	1	2	2	2	1	1	8	1	10	2	16	5	6	13	16	18	13	47	9	6
1626	2	3	2	2	1	2	8	1	10	2	24	4	3	16	18	19	18	55	14	6
1627	2	2	2	1	1	4	8	1	10	2	27	4	8	11	18	20	12	50	10	5
1628	2	7	2	2	1	4	9	1	10	2	36	5	6	14	12	12	12	36	12	8
1629	1	6	2	2	2	4	9	1	10	2	21	5	6	20	15	21	20	56	15	7
1630	2	4	2	2	1	4	9	1	10	2	25	5	5	19	12	12	12	36	15	9
1631	2	3	2	2	4	1	9	1	10	2	26	6	6	21	20	19	18	57	15	5
1632	2	2	2	2	2	2	9	1	10	2	23	6	3	18	7	12	8	27	11	12
1633	2	2	2	2	4	2	10	2	10	2	32	6	6	19	14	14	11	39	13	14
1634	1	2	2	2	3	4	12	2	10	2	23	7	8	23	16	9	18	43	15	10
1635	2	1	2	2	2	4	13	2	10	2	24	5	6	20	15	16	16	47	10	3
1636	2	2	2	2	1	2	13	2	10	2	24	5	2	15	22	22	22	66	16	5
1637	2	6	2	2	1	1	13	2	10	2	20	5	5	9	3	3	2	8	9	10
1638	1	4	2	2	2	4	0	0	11	2	28	4	3	20	10	14	11	35	14	9
1639	1	4	2	2	2	2	0	0	11	2	23	3	5	14	5	10	7	22	12	6
1640	2	5	2	2	1	4	0	0	11	2	17	7	5	23	23	21	17	61	16	7
1641	1	6	2	2	1	4	1	0	11	2	22	2	5	21	12	12	12	36	15	9
1642	2	2	2	2	2	1	1	0	11	2	26	5	3	22	16	10	24	50	17	11
1643	2	6	2	2	2	2	2	0	11	2	26	4	5	21	18	18	16	52	9	8
1644	1	7	2	2	2	4	4	0	11	2	25	4	5	22	17	19	18	54	15	5
1645	2	7	2	2	1	4	4	0	11	2	22	5	5	20	16	15	16	47	10	6
1646	1	1	2	2	2	4	5	1	11	2	21	5	7	34	22	16	20	58	20	6
1647	2	6	2	2	1	1	5	1	11	2	23	3	4	21	9	11	11	31	15	8
1648	2	1	2	2	3	2	6	1	11	2	24	6	7	17	20	12	24	56	18	9
1649	1	1	2	2	3	2	6	1	11	2	18	10	10	22	5	10	7	22	8	3
1650	2	1	2	1	2	2	6	1	11	2	22	6	9	18	11	13	15	39	16	4
1651	1	2	2	2	2	1	6	1	11	2	20	5	3	13	23	24	15	62	13	6
1652	1	6	2	1	1	1	6	1	11	2	18	5	5	20	8	8	8	24	10	9
1653	1	7	2	2	2	4	7	1	11	2	21	10	7	32	15	15	12	42	11	12
1654	1	4	2	2	1	4	8	1	11	2	25	3	3	13	11	14	5	30	12	7
1655	2	6	2	2	1	1	8	1	11	2	22	3	1	15	15	5	12	32	12	9
1656	2	6	2	2	3	1	8	1	11	2	25	4	2	14	13	18	17	48	11	8
1657	1	7	2	2	4	3	9	1	11	2	24	4	4	23	11	11	12	34	20	9
1658	1	7	2	2	2	4	9	1	11	2	21	6	5	20	12	12	12	36	10	5
1659	1	5	2	2	3	3	9	1	11	2	24	7	7	28	23	19	18	60	16	8
1660	2	6	2	2	1	1	9	1	11	2	19	6	8	26	15	12	12	39	11	7
1661	2	6	2	1	2	1	10	2	11	2	24	4	5	24	24	18	24	66	20	6
1662	2	6	2	1	2	1	10	2	11	2	24	4	5	24	24	18	24	66	20	10
1663	1	5	2	2	4	3	13	2	11	2	32	7	5	21	9	10	12	31	13	9
1664	1	2	2	2	1	1	16	3	11	2	31	6	8	11	14	18	12	44	10	5
1665	1	2	2	1	3	1	17	3	11	2	36	4	6	26	18	19	22	59	12	7
1666	2	7	2	2	1	4	20	3	11	2	25	3	1	23	12	12	12	36	14	7
1667	2	7	2	2	4	1	0	0	12	2	14	9	5	16	11	12	11	34	10	8
1668	1	4	2	2	4	2	2	0	12	2	31	6	7	15	11	12	12	35	14	8
1669	2	1	2	2	3	1	5	1	12	2	27	6	6	13	23	6	18	47	10	11
1670	2	4	2	2	2	2	6	1	12	2	23	5	6	22	16	20	9	45	14	6
1671	1	7	2	2	1	4	7	1	12	2	30	4	4	19	12	12	13	37	15	7
1672	1	4	2	2	1	3	7	1	12	2	16	7	6	19	11	18	14	43	11	4
1673	2	2	2	2	1	1	9	1	12	2	28	4	4	13	15	18	17	50	16	12
1674	2	1	2	2	1	2	10	2	12	2	25	7	7	32	14	12	18	44	20	10
1675	2	4	2	2	2	2	10	2	12	2	30	6	5	22	17	18	18	53	14	9
1676	2	7	2	2	1	4	11	2	12	2	16	3	5	19	23	16	24	63	12	6
1677	1	3	2	2	1	4	11	2	12	2	29	1	5	20	17	18	18	53	17	5
1678	1	7	2	2	3	4	18	3	12	2	18	8	7	18	12	12	12	36	15	4
1679	1	4	2	1	1	2	0	0	13	2	20	5	3	23	8	9	10	27	13	9
1680	1	4	2	2	3	3	0	0	13	2	26	8	8	22	16	18	13	47	17	9
1681	1	4	2	2	2	2	4	0	13	2	33	9	7	26	8	12	13	33	14	9
1682	2	4	2	2	1	4	4	0	13	2	30	2	1	29	9	12	12	33	10	8
1683	2	1	2	2	3	1	6	1	13	2	20	7	5	13	16	16	24	56	11	9
1684	1	4	2	2	2	2	6	1	13	2	23	5	3	10	13	12	12	37	10	5
1685	2	4	2	2	2	4	7	1	13	2	19	5	4	13	16	23	14	53	12	5
1686	1	2	2	2	3	1	8	1	13	2	23	8	8	33	12	18	24	54	10	7
1687	2	1	2	2	1	2	9	1	13	2	17	6	7	23	15	12	11	38	13	6
1688	2	6	2	2	1	1	11	2	13	2	30	3	1	22	4	6	4	14	13	8
1689	2	7	2	2	1	4	13	2	13	2	31	1	8	9	12	12	12	36	10	7
1690	2	4	2	2	2	4	14	2	13	2	22	7	7	33	10	23	9	42	16	5
1691	1	6	2	2	4	1	15	3	13	2	25	5	5	20	7	8	8	23	10	9
1692	2	1	2	2	3	1	0	0	14	2	17	10	10	25	21	23	22	66	16	9
1693	2	7	2	2	1	4	0	0	14	2	31	4	7	20	12	12	12	36	16	7
1694	2	2	2	2	1	1	5	1	14	2	29	8	4	17	3	12	8	23	15	10
1695	1	7	2	1	1	4	6	1	14	2	20	3	4	34	14	15	14	43	12	6
1696	2	2	2	2	1	1	6	1	14	2	24	3	3	15	12	11	11	34	12	10
1697	1	2	2	2	4	4	8	1	14	2	26	5	2	19	15	18	17	50	17	3
1698	2	2	2	1	4	4	8	1	14	2	31	4	3	20	10	8	10	28	15	9
1699	1	2	2	2	2	1	9	1	14	2	24	10	9	23	8	12	8	28	10	12
1700	1	6	2	2	4	2	11	2	14	2	28	4	2	20	8	9	11	28	12	8
1701	1	2	2	2	2	3	18	3	14	2	29	5	4	10	13	17	13	43	14	7
1702	2	7	2	2	2	2	0	0	15	3	29	10	9	23	6	5	11	22	17	12
1703	1	7	1	1	1	1	6	1	15	3	33	10	8	23	12	14	8	34	13	8
1704	2	4	2	2	1	2	10	2	15	3	22	5	4	12	12	11	8	31	12	5
1705	2	2	2	2	3	1	11	2	15	3	26	7	5	11	12	12	12	36	10	7
1706	1	4	1	1	3	1	11	2	15	3	19	10	10	19	7	11	13	31	13	5
1707	2	2	2	2	1	1	12	2	15	3	31	5	3	13	13	17	20	50	14	11
1708	1	1	2	2	3	3	12	2	15	3	25	4	4	19	1	8	7	16	13	10
1709	1	2	2	2	3	1	13	2	15	3	22	7	5	21	17	17	17	51	12	3
1710	1	4	2	2	4	4	14	2	15	3	29	9	6	8	5	7	12	24	13	11
1711	1	5	2	2	2	4	14	2	15	3	26	8	8	23	9	13	12	34	16	7
1712	2	6	2	2	1	1	18	3	15	3	36	4	1	13	20	24	24	68	10	9
1713	1	7	2	2	2	4	21	3	15	3	27	1	2	11	4	4	6	14	12	9
1714	2	6	2	2	3	1	21	3	15	3	29	5	8	16	17	9	20	46	15	9
1715	1	2	2	1	4	4	2	0	16	3	29	6	6	16	6	5	4	15	13	10
1716	2	2	2	2	2	2	7	1	16	3	30	5	3	13	13	11	11	35	13	9
1717	1	1	2	2	1	1	7	1	16	3	24	10	5	9	12	12	12	36	9	6
1718	1	4	2	2	1	4	11	2	16	3	40	2	1	8	0	0	10	10	11	9
1719	2	7	2	2	1	4	12	2	16	3	25	3	4	17	12	12	12	36	14	8
1720	2	2	2	2	1	2	14	2	16	3	26	8	8	12	22	20	14	56	13	8
1721	2	4	2	2	1	4	18	3	16	3	26	3	5	11	14	5	20	39	7	6
1722	2	2	2	2	1	2	20	3	16	3	24	4	5	23	2	9	11	22	16	9
1723	2	1	2	2	2	4	0	0	17	3	32	6	6	25	14	9	18	41	20	11
1724	1	2	2	2	4	1	0	0	17	3	30	7	7	20	12	12	12	36	15	9
1725	2	6	2	2	1	4	0	0	17	3	27	4	4	20	12	12	12	36	15	9
1726	2	2	2	2	1	3	7	1	17	3	25	6	6	4	12	12	12	36	7	6
1727	1	4	2	2	3	4	7	1	17	3	25	5	6	14	18	4	21	43	7	10
1728	2	4	2	1	1	4	7	1	17	3	21	6	5	20	12	12	12	36	20	7
1729	2	6	2	2	1	2	9	1	17	3	21	7	6	11	12	18	15	45	13	9
1730	2	5	2	2	3	3	12	2	17	3	27	6	7	18	8	5	12	25	11	5
1731	1	2	2	2	4	4	14	2	17	3	31	10	10	22	11	13	11	35	16	8
1732	1	4	2	2	2	2	14	2	17	3	32	8	3	20	16	18	15	49	13	7
1733	2	4	2	2	2	3	15	3	17	3	22	7	5	11	19	22	20	61	12	4
1734	1	6	2	2	1	1	15	3	17	3	25	4	4	20	10	17	12	39	14	14
1735	2	6	2	1	4	1	17	3	17	3	22	6	4	10	15	8	17	40	15	9
1736	1	6	2	2	1	1	18	3	17	3	39	9	7	19	4	10	12	26	11	12
1737	2	3	2	2	1	4	19	3	17	3	36	6	6	18	12	12	12	36	15	7
1738	2	2	2	2	1	4	0	0	18	3	14	3	3	16	24	24	24	72	20	6
1739	2	2	2	2	2	1	13	2	18	3	34	3	2	9	9	10	5	24	11	8
1740	2	2	2	2	2	1	14	2	18	3	17	7	5	20	10	15	8	33	16	11
1741	1	6	2	2	1	1	14	2	18	3	31	1	1	20	8	8	8	24	10	11
1742	1	2	2	2	2	1	17	3	18	3	25	9	1	14	15	18	10	43	15	7
1743	1	3	2	2	1	1	17	3	18	3	19	5	6	26	16	16	16	48	15	9
1744	2	4	2	2	2	3	0	0	19	3	23	10	7	0	0	0	0	0	5	3
1745	1	5	2	2	1	4	0	0	19	3	30	1	6	35	14	12	21	47	15	6
1746	1	7	2	2	2	4	1	0	19	3	18	3	6	21	15	17	12	44	11	5
1747	2	6	2	2	1	4	10	2	19	3	34	2	2	4	9	14	6	29	8	9
1748	1	4	2	2	1	4	12	2	19	3	31	1	1	10	19	10	18	47	9	4
1749	1	1	2	2	4	3	1	0	20	4	19	7	5	10	11	16	9	36	12	8
1750	1	4	2	2	1	2	4	0	20	4	23	5	3	19	13	8	16	37	13	8
1751	1	7	2	2	2	4	18	3	20	4	21	1	7	29	3	7	6	16	16	6
1752	2	2	2	2	2	1	4	0	21	4	40	3	1	16	9	2	4	15	10	9
1753	1	4	2	2	3	2	4	0	21	4	30	5	5	38	4	0	8	12	12	7
1754	2	1	1	1	4	1	10	2	21	4	34	10	9	24	14	13	12	39	16	9
1755	2	7	2	2	4	4	12	2	21	4	24	1	1	19	13	18	12	43	10	6
1756	2	7	2	2	1	2	15	3	21	4	34	4	5	18	14	7	16	37	15	3
1757	2	4	2	2	2	2	14	2	22	4	32	7	4	22	15	17	17	49	17	8
1758	2	2	2	2	1	3	16	3	22	4	34	8	9	17	14	20	21	55	11	12
1759	1	7	2	2	4	4	21	3	22	4	33	4	4	22	10	20	12	42	15	12
1760	1	2	2	2	3	1	15	3	23	4	33	6	1	9	2	3	4	9	6	9
1761	2	2	2	2	1	2	16	3	23	4	23	5	9	31	22	12	13	47	12	7
1762	2	6	2	2	1	1	20	3	23	4	39	2	1	5	14	0	24	38	15	12
1763	2	1	1	2	2	3	9	1	24	4	22	8	7	14	11	19	9	39	13	9
1764	1	7	2	2	1	4	13	2	24	4	29	4	2	19	16	12	14	42	9	8
1765	2	6	2	2	2	4	21	3	24	4	26	6	6	11	21	21	12	54	12	12
1766	2	5	2	2	1	4	17	3	25	4	23	4	5	14	14	13	13	40	14	9
1767	2	6	2	2	3	3	16	3	26	4	14	7	6	23	14	15	14	43	18	9
1768	1	4	2	2	1	4	9	1	27	4	24	4	4	9	5	6	9	20	12	9
1769	2	7	1	1	1	4	21	3	27	4	50	1	1	0	0	0	0	0	6	6
1770	1	4	2	2	1	4	21	3	27	4	50	1	1	40	12	0	11	23	5	3
1771	2	6	2	2	1	1	21	3	27	4	42	5	5	35	9	15	19	43	17	12
